# Supplementary material for: N-(2-Allyl-4-eth­oxy-2H-indazol-5-yl)-4-methyl­benzene­sulfonamide
Source: Acta Crystallogr Sect E Struct Rep Online. 2014 Apr 30;70(Pt 5):o624. doi: 10.1107/S1600536814009283 (PMC4011273; doi:10.1107/S1600536814009283)
Supplement: Supplementary file 1 [file e-70-0o624-sup1.cif]

##############################################################################
#                                                                            #
# This CIF contains the data in a paper accepted for publication in          #
# Acta Crystallographica Section E. It conforms to the requirements of       #
# Notes for Authors for Acta Crystallographica Section E, and has been       #
# peer reviewed under the auspices of the IUCr Commission on Journals.       #
#                                                                            #
# Full details of the Crystallographic Information File format               #
# are given in the paper "The Crystallographic Information File (CIF):       #
# a New Standard Archive File for Crystallography" by S. R. Hall, F. H.      #
# Allen and I. D. Brown [Acta Cryst. (1991), A47, 655-685].                  #
#                                                                            #
# The current version of the core CIF dictionary is obtainable from          #
# ftp://ftp.iucr.org/pub/cif_core.dic.                                       #
#                                                                            #
# Software is freely available for graphical display of the structure(s)     #
# in this CIF. For information consult the CIF software page                 #
# http://www.iucr.org/resources/cif/software.                                #
#                                                                            #
# This file may be used for bona fide research purposes within the           #
# scientific community so long as proper attribution is given to the journal # 
# article from which it was obtained.                                        #
#                                                                            #
##############################################################################
data_I
_audit_creation_method     SHELXL-97
_journal_date_recd_electronic     2014-04-22
_journal_date_accepted     2014-04-24
_journal_name_full     'Acta Crystallographica, Section E'
_journal_year     2014
_journal_volume     70
_journal_issue      5
_journal_page_first     o624
_journal_page_last     o624
_journal_paper_category     QO
_journal_paper_doi     10.1107/S1600536814009283
_journal_coeditor_code     RZ5122
_publ_contact_author_name     'Latifa Bouissane'
_publ_contact_author_address
;
Laboratoire de Chimie Organique et Analytique
Universit\'e Sultan Moulay Slimane,
Facult\'e des Sciences et Techniques, B\'eni-Mellal, BP 523, Morocco
;
_publ_contact_author_email     'l_bouissane@yahoo.fr'
_publ_contact_author_fax     '212 537 77 54 40'
_publ_contact_author_phone     '212 537 77 54 40'
_publ_section_title
;
<i>N</i>-(2-Allyl-4-ethoxy-2<i>H</i>-indazol-5-yl)-4-methylbenzenesulfonamide
;
loop_
    _publ_author_name
    _publ_author_address
    'Chicha, Hakima'
;
Laboratoire de Chimie Organique et Analytique
Universit\'e Sultan Moulay Slimane,
Facult\'e des Sciences et Techniques, B\'eni-Mellal, BP 523, Morocco
;
    'Rakib, El Mostapha'
;
Laboratoire de Chimie Organique et Analytique
Universit\'e Sultan Moulay Slimane,
Facult\'e des Sciences et Techniques, B\'eni-Mellal, BP 523, Morocco
;
    'Bouissane, Latifa'
;
Laboratoire de Chimie Organique et Analytique
Universit\'e Sultan Moulay Slimane,
Facult\'e des Sciences et Techniques, B\'eni-Mellal, BP 523, Morocco
;
    'Viale, Maurizio'
;
IST Istituto Nazionale per la Ricerca sul Cancro,
U.O.C. Terapia Immunologica, L. go R. Benzi 10, 16132 Genova, Italy
;
    'Saadi, Mohamed'
;
Laboratoire de Chimie du Solide Appliqu\'ee,
Facult\'e des Sciences, Universit\'e Mohammed V-Agdal
Avenue Ibn Battouta, BP 1014, Rabat, Morocco
;
    'El Ammari, Lahcen'
;
Laboratoire de Chimie du Solide Appliqu\'ee,
Facult\'e des Sciences, Universit\'e Mohammed V-Agdal
Avenue Ibn Battouta, BP 1014, Rabat, Morocco
;
_database_code_depnum_ccdc_archive     'CCDC 999285'
_chemical_name_systematic
;
<i>N</i>-(2-Allyl-4-ethoxy-2<i>H</i>-indazol-5-yl)-4-methylbenzenesulfonamide
;
_chemical_name_common     ?
_chemical_formula_moiety     'C19 H21 N3 O3 S'
_chemical_formula_sum     'C19 H21 N3 O3 S'
_chemical_formula_iupac     'C19 H21 N3 O3 S'
_chemical_formula_weight     371.45
_chemical_melting_point     388
_symmetry_cell_setting     monoclinic
_symmetry_space_group_name_H-M     'C 2/c'
_symmetry_space_group_name_Hall     '-C 2yc'
loop_
    _symmetry_equiv_pos_as_xyz
    'x, y, z'
    '-x, y, -z+1/2'
    'x+1/2, y+1/2, z'
    '-x+1/2, y+1/2, -z+1/2'
    '-x, -y, -z'
    'x, -y, z-1/2'
    '-x+1/2, -y+1/2, -z'
    'x+1/2, -y+1/2, z-1/2'
_cell_length_a     26.0808(5)
_cell_length_b     7.9335(2)
_cell_length_c     21.1573(4)
_cell_angle_alpha     90.00
_cell_angle_beta     122.8390(10)
_cell_angle_gamma     90.00
_cell_volume     3678.13(14)
_cell_formula_units_Z     8
_cell_measurement_reflns_used     4059
_cell_measurement_theta_min     2.29
_cell_measurement_theta_max     27.10
_cell_measurement_temperature     296(2)
_exptl_crystal_description     block
_exptl_crystal_colour     colourless
_exptl_crystal_size_max     0.42
_exptl_crystal_size_mid     0.35
_exptl_crystal_size_min     0.30
_exptl_crystal_density_diffrn     1.342
_exptl_crystal_density_meas     ?
_exptl_crystal_density_method     'not measured'
_exptl_crystal_F_000     1568
_exptl_absorpt_coefficient_mu     0.200
_exptl_absorpt_correction_type     multi-scan
_exptl_absorpt_process_details     '(SADABS; Bruker, 2009)'
_exptl_absorpt_correction_T_min     0.6934
_exptl_absorpt_correction_T_max     0.7466
_exptl_special_details     ?
_diffrn_ambient_temperature     296(2)
_diffrn_radiation_type     MoK\a
_diffrn_radiation_wavelength     0.71073
_diffrn_radiation_source     'fine-focus sealed tube'
_diffrn_radiation_monochromator     graphite
_diffrn_measurement_device_type     'Bruker X8 APEX'
_diffrn_measurement_method     '\f and \w scans'
_diffrn_reflns_number     37135
_diffrn_reflns_av_R_equivalents     0.0476
_diffrn_reflns_av_sigmaI/netI     0.0290
_diffrn_reflns_theta_min     2.29
_diffrn_reflns_theta_max     27.10
_diffrn_reflns_theta_full     27.10
_diffrn_measured_fraction_theta_max     0.999
_diffrn_measured_fraction_theta_full     0.999
_diffrn_reflns_limit_h_min     -33
_diffrn_reflns_limit_h_max     33
_diffrn_reflns_limit_k_min     -10
_diffrn_reflns_limit_k_max     10
_diffrn_reflns_limit_l_min     -27
_diffrn_reflns_limit_l_max     27
_refine_special_details
;
Refinement of <i>F</i>^2^ against all reflections. The weighted <i>R</i>-factor
<i>wR</i> and goodness of fit <i>S</i> are based on <i>F</i>^2^, conventional
<i>R</i>-factors <i>R</i> are based on <i>F</i>, with <i>F</i> set to zero for
negative <i>F</i>^2^. The threshold expression of <i>F</i>^2^ >
2\s(<i>F</i>^2^) is used only for calculating <i>R</i>-factors(gt) <i>etc</i>.
and is not relevant to the choice of reflections for refinement.
<i>R</i>-factors based on <i>F</i>^2^ are statistically about twice as large
as those based on <i>F</i>, and <i>R</i>- factors based on all data will be
even larger.
;
_reflns_number_total     4059
_reflns_number_gt     3100
_reflns_threshold_expression     I>2\s(I)
_refine_ls_structure_factor_coef     Fsqd
_refine_ls_matrix_type     full
_refine_ls_R_factor_all     0.0640
_refine_ls_R_factor_gt     0.0458
_refine_ls_wR_factor_gt     0.1236
_refine_ls_wR_factor_ref     0.1338
_refine_ls_goodness_of_fit_ref     1.070
_refine_ls_restrained_S_all     1.070
_refine_ls_number_reflns     4059
_refine_ls_number_parameters     235
_refine_ls_number_restraints     0
_refine_ls_hydrogen_treatment     constr
_refine_ls_weighting_scheme     calc
_refine_ls_weighting_details
         'calc w=1/[\s^2^(Fo^2^)+(0.0616P)^2^+3.2227P] where P=(Fo^2^+2Fc^2^)/3'
_atom_sites_solution_hydrogens     geom
_atom_sites_solution_primary     direct
_atom_sites_solution_secondary     difmap
_refine_ls_shift/su_max     0.000
_refine_ls_shift/su_mean     0.000
_refine_diff_density_max     0.275
_refine_diff_density_min     -0.356
_refine_ls_extinction_method     none
_refine_ls_extinction_coef     ?
loop_
    _atom_type_symbol
    _atom_type_description
    _atom_type_scat_dispersion_real
    _atom_type_scat_dispersion_imag
    _atom_type_scat_source
    'C' 'C' 0.0033 0.0016
                         'International Tables Vol C Tables 4.2.6.8 and 6.1.1.4'
    'H' 'H' 0.0000 0.0000
                         'International Tables Vol C Tables 4.2.6.8 and 6.1.1.4'
    'N' 'N' 0.0061 0.0033
                         'International Tables Vol C Tables 4.2.6.8 and 6.1.1.4'
    'O' 'O' 0.0106 0.0060
                         'International Tables Vol C Tables 4.2.6.8 and 6.1.1.4'
    'S' 'S' 0.1246 0.1234
                         'International Tables Vol C Tables 4.2.6.8 and 6.1.1.4'
_computing_data_collection     'APEX2 (Bruker, 2009)'
_computing_cell_refinement     'SAINT (Bruker, 2009)'
_computing_data_reduction     'SAINT (Bruker, 2009)'
_computing_structure_solution     'SHELXS97 (Sheldrick, 2008)'
_computing_structure_refinement     'SHELXL97 (Sheldrick, 2008)'
_computing_molecular_graphics     'ORTEP-3 for Windows (Farrugia, 2012)'
_computing_publication_material
                               'PLATON (Spek, 2009) and publCIF (Westrip, 2010)'
loop_
    _atom_site_type_symbol
    _atom_site_label
    _atom_site_fract_x
    _atom_site_fract_y
    _atom_site_fract_z
    _atom_site_U_iso_or_equiv
    _atom_site_adp_type
    _atom_site_calc_flag
    _atom_site_refinement_flags
    _atom_site_occupancy
    _atom_site_symmetry_multiplicity
    _atom_site_disorder_assembly
    _atom_site_disorder_group
    C C1 0.18654(15) 1.1635(5) 0.01834(19) 0.0893(10) Uani d . 1 1 . .
    H H1A 0.1582 1.1968 0.0297 0.107 Uiso calc R 1 1 . .
    H H1B 0.2038 1.2431 0.0030 0.107 Uiso calc R 1 1 . .
    C C2 0.20182(12) 1.0079(4) 0.02385(15) 0.0683(8) Uani d . 1 1 . .
    H H2 0.2302 0.9786 0.0121 0.082 Uiso calc R 1 1 . .
    C C3 0.17730(12) 0.8734(4) 0.04754(16) 0.0724(8) Uani d . 1 1 . .
    H H3A 0.1511 0.8016 0.0047 0.087 Uiso calc R 1 1 . .
    H H3B 0.1524 0.9234 0.0638 0.087 Uiso calc R 1 1 . .
    C C4 0.26062(10) 0.8146(3) 0.18156(14) 0.0550(6) Uani d . 1 1 . .
    H H4 0.2592 0.9161 0.2025 0.066 Uiso calc R 1 1 . .
    C C5 0.30029(9) 0.6795(3) 0.21932(12) 0.0414(5) Uani d . 1 1 . .
    C C6 0.28267(10) 0.5576(3) 0.16164(13) 0.0483(5) Uani d . 1 1 . .
    C C7 0.31134(11) 0.3998(3) 0.17722(15) 0.0596(7) Uani d . 1 1 . .
    H H7 0.2990 0.3198 0.1395 0.071 Uiso calc R 1 1 . .
    C C8 0.35751(10) 0.3678(3) 0.24888(13) 0.0496(6) Uani d . 1 1 . .
    H H9 0.3762 0.2625 0.2606 0.060 Uiso calc R 1 1 . .
    C C9 0.37814(9) 0.4902(2) 0.30660(11) 0.0356(4) Uani d . 1 1 . .
    C C10 0.35000(9) 0.6438(3) 0.29332(11) 0.0363(4) Uani d . 1 1 . .
    C C11 0.36304(15) 0.9237(3) 0.34341(16) 0.0712(8) Uani d . 1 1 . .
    H H11B 0.3205 0.9536 0.3207 0.085 Uiso calc R 1 1 . .
    H H11A 0.3758 0.9615 0.3104 0.085 Uiso calc R 1 1 . .
    C C12 0.40124(14) 1.0063(4) 0.41880(16) 0.0715(8) Uani d . 1 1 . .
    H H12B 0.3969 1.1264 0.4130 0.107 Uiso calc R 1 1 . .
    H H12A 0.4433 0.9761 0.4409 0.107 Uiso calc R 1 1 . .
    H H12C 0.3880 0.9692 0.4509 0.107 Uiso calc R 1 1 . .
    C C13 0.52408(8) 0.5771(2) 0.37746(10) 0.0329(4) Uani d . 1 1 . .
    C C14 0.55443(10) 0.5564(3) 0.34089(12) 0.0428(5) Uani d . 1 1 . .
    H H14 0.5586 0.4500 0.3258 0.051 Uiso calc R 1 1 . .
    C C15 0.57834(11) 0.6960(3) 0.32728(13) 0.0494(6) Uani d . 1 1 . .
    H H15 0.5995 0.6821 0.3036 0.059 Uiso calc R 1 1 . .
    C C16 0.57191(10) 0.8555(3) 0.34757(13) 0.0460(5) Uani d . 1 1 . .
    C C17 0.54115(11) 0.8730(3) 0.38424(13) 0.0477(5) Uani d . 1 1 . .
    H H17 0.5363 0.9797 0.3984 0.057 Uiso calc R 1 1 . .
    C C18 0.51797(10) 0.7357(3) 0.39973(12) 0.0421(5) Uani d . 1 1 . .
    H H18 0.4982 0.7490 0.4251 0.050 Uiso calc R 1 1 . .
    C C19 0.59695(14) 1.0079(4) 0.33072(18) 0.0743(8) Uani d . 1 1 . .
    H H19A 0.6303 0.9746 0.3264 0.111 Uiso calc R 1 1 . .
    H H19B 0.6110 1.0884 0.3707 0.111 Uiso calc R 1 1 . .
    H H19C 0.5654 1.0579 0.2843 0.111 Uiso calc R 1 1 . .
    N N1 0.22511(9) 0.7686(3) 0.10913(12) 0.0592(6) Uani d . 1 1 . .
    N N2 0.23653(9) 0.6139(3) 0.09414(12) 0.0616(6) Uani d . 1 1 . .
    N N3 0.42783(7) 0.4479(2) 0.38105(9) 0.0368(4) Uani d . 1 1 . .
    H H3N 0.4322 0.5087 0.4163 0.044 Uiso d R 1 1 . .
    O O1 0.37042(8) 0.7467(2) 0.35341(9) 0.0589(5) Uani d . 1 1 . .
    O O2 0.48852(7) 0.26717(19) 0.34847(9) 0.0493(4) Uani d . 1 1 . .
    O O3 0.53203(7) 0.3684(2) 0.47767(8) 0.0486(4) Uani d . 1 1 . .
    S S1 0.49532(2) 0.39937(6) 0.39815(3) 0.03587(16) Uani d . 1 1 . .
loop_
    _atom_site_aniso_label
    _atom_site_aniso_U_11
    _atom_site_aniso_U_22
    _atom_site_aniso_U_33
    _atom_site_aniso_U_12
    _atom_site_aniso_U_13
    _atom_site_aniso_U_23
    C1 0.0645(19) 0.080(2) 0.091(2) -0.0064(17) 0.0212(18) 0.005(2)
    C2 0.0484(14) 0.096(2) 0.0516(15) 0.0093(15) 0.0215(12) 0.0095(16)
    C3 0.0416(13) 0.081(2) 0.0604(17) 0.0034(13) 0.0054(13) 0.0161(15)
    C4 0.0419(12) 0.0544(15) 0.0548(15) 0.0074(11) 0.0172(11) 0.0020(12)
    C5 0.0333(10) 0.0438(12) 0.0446(12) 0.0008(9) 0.0195(9) 0.0008(10)
    C6 0.0347(10) 0.0561(14) 0.0435(12) -0.0049(10) 0.0144(10) -0.0076(11)
    C7 0.0518(14) 0.0542(15) 0.0531(15) -0.0049(11) 0.0156(12) -0.0207(12)
    C8 0.0480(12) 0.0370(12) 0.0566(14) -0.0018(9) 0.0236(12) -0.0097(10)
    C9 0.0352(10) 0.0320(10) 0.0392(11) -0.0016(8) 0.0200(9) 0.0006(9)
    C10 0.0370(10) 0.0355(11) 0.0380(11) -0.0032(8) 0.0213(9) -0.0040(9)
    C11 0.094(2) 0.0451(16) 0.0664(18) 0.0085(14) 0.0381(17) -0.0006(13)
    C12 0.085(2) 0.0484(16) 0.080(2) -0.0012(14) 0.0440(17) -0.0163(14)
    C13 0.0330(9) 0.0321(10) 0.0300(9) 0.0052(8) 0.0147(8) 0.0033(8)
    C14 0.0478(12) 0.0407(12) 0.0449(12) 0.0063(9) 0.0284(10) -0.0007(10)
    C15 0.0514(13) 0.0562(15) 0.0532(13) 0.0016(11) 0.0365(12) 0.0031(11)
    C16 0.0424(11) 0.0458(13) 0.0473(13) -0.0005(10) 0.0227(10) 0.0087(10)
    C17 0.0558(13) 0.0327(12) 0.0596(14) 0.0042(10) 0.0346(12) 0.0016(10)
    C18 0.0509(12) 0.0338(11) 0.0524(13) 0.0047(9) 0.0352(11) 0.0014(10)
    C19 0.0806(19) 0.0632(19) 0.095(2) -0.0091(15) 0.0580(18) 0.0138(16)
    N1 0.0365(10) 0.0692(15) 0.0498(12) 0.0019(9) 0.0089(9) 0.0063(11)
    N2 0.0434(11) 0.0702(15) 0.0492(12) -0.0022(10) 0.0109(10) -0.0057(11)
    N3 0.0419(9) 0.0324(9) 0.0389(9) 0.0019(7) 0.0238(8) 0.0019(7)
    O1 0.0722(11) 0.0430(9) 0.0508(10) 0.0097(8) 0.0264(9) -0.0026(8)
    O2 0.0595(10) 0.0317(8) 0.0595(10) 0.0054(7) 0.0341(8) -0.0047(7)
    O3 0.0523(9) 0.0491(9) 0.0398(8) 0.0167(7) 0.0221(7) 0.0171(7)
    S1 0.0418(3) 0.0277(3) 0.0375(3) 0.0078(2) 0.0211(2) 0.0056(2)
_geom_special_details
;
All e.s.d.'s (except the e.s.d. in the dihedral angle between two l.s. planes)
are estimated using the full covariance matrix. The cell e.s.d.'s are taken
into account individually in the estimation of e.s.d.'s in distances, angles
and torsion angles; correlations between e.s.d.'s in cell parameters are only
used when they are defined by crystal symmetry. An approximate (isotropic)
treatment of cell e.s.d.'s is used for estimating e.s.d.'s involving l.s.
planes.
;
loop_
    _geom_bond_atom_site_label_1
    _geom_bond_atom_site_label_2
    _geom_bond_site_symmetry_2
    _geom_bond_distance
    _geom_bond_publ_flag
    C1 C2 . 1.284(4) ?
    C1 H1A . 0.9300 ?
    C1 H1B . 0.9300 ?
    C2 C3 . 1.465(4) ?
    C2 H2 . 0.9300 ?
    C3 N1 . 1.477(3) ?
    C3 H3A . 0.9700 ?
    C3 H3B . 0.9700 ?
    C4 N1 . 1.342(3) ?
    C4 C5 . 1.400(3) ?
    C4 H4 . 0.9300 ?
    C5 C10 . 1.418(3) ?
    C5 C6 . 1.424(3) ?
    C6 N2 . 1.350(3) ?
    C6 C7 . 1.402(3) ?
    C7 C8 . 1.354(3) ?
    C7 H7 . 0.9300 ?
    C8 C9 . 1.418(3) ?
    C8 H9 . 0.9300 ?
    C9 C10 . 1.370(3) ?
    C9 N3 . 1.435(3) ?
    C10 O1 . 1.354(3) ?
    C11 O1 . 1.418(3) ?
    C11 C12 . 1.497(4) ?
    C11 H11B . 0.9700 ?
    C11 H11A . 0.9700 ?
    C12 H12B . 0.9600 ?
    C12 H12A . 0.9600 ?
    C12 H12C . 0.9600 ?
    C13 C18 . 1.382(3) ?
    C13 C14 . 1.384(3) ?
    C13 S1 . 1.760(2) ?
    C14 C15 . 1.376(3) ?
    C14 H14 . 0.9300 ?
    C15 C16 . 1.375(3) ?
    C15 H15 . 0.9300 ?
    C16 C17 . 1.393(3) ?
    C16 C19 . 1.506(3) ?
    C17 C18 . 1.369(3) ?
    C17 H17 . 0.9300 ?
    C18 H18 . 0.9300 ?
    C19 H19A . 0.9600 ?
    C19 H19B . 0.9600 ?
    C19 H19C . 0.9600 ?
    N1 N2 . 1.341(3) ?
    N3 S1 . 1.6389(16) ?
    N3 H3N . 0.8417 ?
    O2 S1 . 1.4261(15) ?
    O3 S1 . 1.4357(15) ?
loop_
    _geom_angle_atom_site_label_1
    _geom_angle_atom_site_label_2
    _geom_angle_atom_site_label_3
    _geom_angle_site_symmetry_1
    _geom_angle_site_symmetry_3
    _geom_angle
    _geom_angle_publ_flag
    C2 C1 H1A . . 120.0 ?
    C2 C1 H1B . . 120.0 ?
    H1A C1 H1B . . 120.0 ?
    C1 C2 C3 . . 124.1(3) ?
    C1 C2 H2 . . 118.0 ?
    C3 C2 H2 . . 118.0 ?
    C2 C3 N1 . . 113.3(2) ?
    C2 C3 H3A . . 108.9 ?
    N1 C3 H3A . . 108.9 ?
    C2 C3 H3B . . 108.9 ?
    N1 C3 H3B . . 108.9 ?
    H3A C3 H3B . . 107.7 ?
    N1 C4 C5 . . 106.4(2) ?
    N1 C4 H4 . . 126.8 ?
    C5 C4 H4 . . 126.8 ?
    C4 C5 C10 . . 137.2(2) ?
    C4 C5 C6 . . 103.6(2) ?
    C10 C5 C6 . . 119.2(2) ?
    N2 C6 C7 . . 126.8(2) ?
    N2 C6 C5 . . 111.7(2) ?
    C7 C6 C5 . . 121.4(2) ?
    C8 C7 C6 . . 117.9(2) ?
    C8 C7 H7 . . 121.0 ?
    C6 C7 H7 . . 121.0 ?
    C7 C8 C9 . . 121.8(2) ?
    C7 C8 H9 . . 119.1 ?
    C9 C8 H9 . . 119.1 ?
    C10 C9 C8 . . 121.43(19) ?
    C10 C9 N3 . . 119.84(17) ?
    C8 C9 N3 . . 118.68(18) ?
    O1 C10 C9 . . 116.71(18) ?
    O1 C10 C5 . . 125.09(19) ?
    C9 C10 C5 . . 118.13(18) ?
    O1 C11 C12 . . 108.4(2) ?
    O1 C11 H11B . . 110.0 ?
    C12 C11 H11B . . 110.0 ?
    O1 C11 H11A . . 110.0 ?
    C12 C11 H11A . . 110.0 ?
    H11B C11 H11A . . 108.4 ?
    C11 C12 H12B . . 109.5 ?
    C11 C12 H12A . . 109.5 ?
    H12B C12 H12A . . 109.5 ?
    C11 C12 H12C . . 109.5 ?
    H12B C12 H12C . . 109.5 ?
    H12A C12 H12C . . 109.5 ?
    C18 C13 C14 . . 120.33(19) ?
    C18 C13 S1 . . 120.05(15) ?
    C14 C13 S1 . . 119.59(16) ?
    C15 C14 C13 . . 118.9(2) ?
    C15 C14 H14 . . 120.6 ?
    C13 C14 H14 . . 120.6 ?
    C16 C15 C14 . . 122.0(2) ?
    C16 C15 H15 . . 119.0 ?
    C14 C15 H15 . . 119.0 ?
    C15 C16 C17 . . 118.1(2) ?
    C15 C16 C19 . . 121.5(2) ?
    C17 C16 C19 . . 120.4(2) ?
    C18 C17 C16 . . 121.1(2) ?
    C18 C17 H17 . . 119.5 ?
    C16 C17 H17 . . 119.5 ?
    C17 C18 C13 . . 119.67(19) ?
    C17 C18 H18 . . 120.2 ?
    C13 C18 H18 . . 120.2 ?
    C16 C19 H19A . . 109.5 ?
    C16 C19 H19B . . 109.5 ?
    H19A C19 H19B . . 109.5 ?
    C16 C19 H19C . . 109.5 ?
    H19A C19 H19C . . 109.5 ?
    H19B C19 H19C . . 109.5 ?
    N2 N1 C4 . . 114.5(2) ?
    N2 N1 C3 . . 119.7(2) ?
    C4 N1 C3 . . 125.8(2) ?
    N1 N2 C6 . . 103.7(2) ?
    C9 N3 S1 . . 121.32(13) ?
    C9 N3 H3N . . 116.5 ?
    S1 N3 H3N . . 108.9 ?
    C10 O1 C11 . . 120.3(2) ?
    O2 S1 O3 . . 118.36(10) ?
    O2 S1 N3 . . 108.69(9) ?
    O3 S1 N3 . . 104.65(9) ?
    O2 S1 C13 . . 107.78(9) ?
    O3 S1 C13 . . 108.99(10) ?
    N3 S1 C13 . . 107.96(9) ?
loop_
    _geom_hbond_atom_site_label_D
    _geom_hbond_atom_site_label_H
    _geom_hbond_atom_site_label_A
    _geom_hbond_site_symmetry_A
    _geom_hbond_distance_DH
    _geom_hbond_distance_HA
    _geom_hbond_distance_DA
    _geom_hbond_angle_DHA
    C8 H9 O2 . 0.93 2.48 2.991(3) 115
    N3 H3N O3 5_666 0.84 2.14 2.960(2) 164
    C17 H17 O2 1_565 0.93 2.54 3.333(3) 144
_iucr_refine_instructions_details
;
TITL EL13_D371_DRX5_AA2T2_M2 in C2/c
CELL  0.71073  26.0808   7.9335  21.1573   90.000  122.839   90.000
ZERR     8.00   0.0005   0.0002   0.0004    0.000    0.001    0.000
LATT   7
SYMM  - X,   Y, 1/2 - Z
SFAC  C    H    N    O    S
UNIT  152  168  24   24   8
MERG   2
OMIT     2   0   0
OMIT    -2   0   2
OMIT     1   1   1
SHEL  40 0.78
HTAB N3 O3_$1
HTAB C17 O2_$2
eqiv $1 -x+1, -y+1, -z+1
eqiv $2 x, 1+y, z
FMAP   2
PLAN   10
ACTA
BOND
BOND   $H
HTAB 2.6
L.S.  10
TEMP    23.00
WGHT      0.0616      3.2227
FVAR       0.24174
C1    1    0.186542    1.163541    0.018336    11.00000    0.06449    0.07968 =
         0.09131    0.00476    0.02124   -0.00646
AFIX  93
H1A   2    0.158246    1.196762    0.029721    11.00000   -1.20000
H1B   2    0.203767    1.243120    0.002954    11.00000   -1.20000
AFIX   0
C2    1    0.201821    1.007856    0.023853    11.00000    0.04836    0.09631 =
         0.05156    0.00952    0.02147    0.00931
AFIX  43
H2    2    0.230226    0.978606    0.012077    11.00000   -1.20000
AFIX   0
C3    1    0.177303    0.873384    0.047542    11.00000    0.04164    0.08105 =
         0.06038    0.01607    0.00543    0.00344
AFIX  23
H3A   2    0.151118    0.801641    0.004686    11.00000   -1.20000
H3B   2    0.152405    0.923415    0.063839    11.00000   -1.20000
AFIX   0
C4    1    0.260616    0.814625    0.181558    11.00000    0.04190    0.05437 =
         0.05481    0.00205    0.01725    0.00746
AFIX  43
H4    2    0.259175    0.916122    0.202537    11.00000   -1.20000
AFIX   0
C5    1    0.300287    0.679509    0.219319    11.00000    0.03326    0.04375 =
         0.04463    0.00079    0.01952    0.00076
C6    1    0.282666    0.557588    0.161641    11.00000    0.03472    0.05614 =
         0.04350   -0.00759    0.01437   -0.00487
C7    1    0.311344    0.399840    0.177222    11.00000    0.05177    0.05421 =
         0.05308   -0.02067    0.01564   -0.00490
AFIX  43
H7    2    0.299034    0.319790    0.139521    11.00000   -1.20000
AFIX   0
C8    1    0.357512    0.367752    0.248876    11.00000    0.04796    0.03704 =
         0.05659   -0.00973    0.02361   -0.00181
AFIX  43
H9    2    0.376215    0.262545    0.260568    11.00000   -1.20000
AFIX   0
C9    1    0.378139    0.490198    0.306602    11.00000    0.03524    0.03203 =
         0.03925    0.00064    0.01998   -0.00157
C10   1    0.350002    0.643770    0.293321    11.00000    0.03699    0.03555 =
         0.03797   -0.00399    0.02130   -0.00323
C11   1    0.363038    0.923699    0.343410    11.00000    0.09383    0.04512 =
         0.06641   -0.00063    0.03813    0.00854
AFIX  23
H11B  2    0.320475    0.953566    0.320719    11.00000   -1.20000
H11A  2    0.375784    0.961521    0.310379    11.00000   -1.20000
AFIX   0
C12   1    0.401240    1.006266    0.418806    11.00000    0.08507    0.04835 =
         0.07994   -0.01629    0.04406   -0.00122
AFIX  33
H12B  2    0.396934    1.126425    0.412959    11.00000   -1.50000
H12A  2    0.443262    0.976075    0.440859    11.00000   -1.50000
H12C  2    0.388014    0.969226    0.450932    11.00000   -1.50000
AFIX   0
C13   1    0.524083    0.577133    0.377462    11.00000    0.03302    0.03206 =
         0.02999    0.00335    0.01466    0.00524
C14   1    0.554433    0.556428    0.340890    11.00000    0.04778    0.04075 =
         0.04491   -0.00066    0.02836    0.00628
AFIX  43
H14   2    0.558590    0.449968    0.325779    11.00000   -1.20000
AFIX   0
C15   1    0.578342    0.696015    0.327279    11.00000    0.05137    0.05620 =
         0.05320    0.00308    0.03651    0.00163
AFIX  43
H15   2    0.599481    0.682110    0.303652    11.00000   -1.20000
AFIX   0
C16   1    0.571913    0.855476    0.347568    11.00000    0.04238    0.04577 =
         0.04731    0.00869    0.02270   -0.00047
C17   1    0.541149    0.873010    0.384238    11.00000    0.05575    0.03268 =
         0.05958    0.00159    0.03456    0.00419
AFIX  43
H17   2    0.536270    0.979749    0.398432    11.00000   -1.20000
AFIX   0
C18   1    0.517973    0.735692    0.399731    11.00000    0.05091    0.03384 =
         0.05240    0.00141    0.03515    0.00469
AFIX  43
H18   2    0.498219    0.749014    0.425108    11.00000   -1.20000
AFIX   0
C19   1    0.596947    1.007912    0.330718    11.00000    0.08059    0.06318 =
         0.09504    0.01377    0.05804   -0.00909
AFIX  33
H19A  2    0.630308    0.974622    0.326390    11.00000   -1.50000
H19B  2    0.611048    1.088387    0.370721    11.00000   -1.50000
H19C  2    0.565441    1.057891    0.284304    11.00000   -1.50000
AFIX   0
N1    3    0.225106    0.768645    0.109130    11.00000    0.03652    0.06918 =
         0.04976    0.00628    0.00892    0.00188
N2    3    0.236528    0.613881    0.094138    11.00000    0.04344    0.07023 =
         0.04920   -0.00570    0.01085   -0.00224
N3    3    0.427835    0.447874    0.381046    11.00000    0.04187    0.03241 =
         0.03892    0.00188    0.02377    0.00194
AFIX   3
H3N   2    0.432238    0.508667    0.416270    11.00000   -1.20000
AFIX   0
O1    4    0.370417    0.746660    0.353411    11.00000    0.07219    0.04302 =
         0.05083   -0.00262    0.02639    0.00974
O2    4    0.488516    0.267173    0.348470    11.00000    0.05949    0.03171 =
         0.05955   -0.00472    0.03409    0.00537
O3    4    0.532032    0.368354    0.477674    11.00000    0.05233    0.04915 =
         0.03979    0.01714    0.02212    0.01674
S1    5    0.495320    0.399372    0.398147    11.00000    0.04181    0.02767 =
         0.03750    0.00564    0.02110    0.00779
HKLF 4
REM  EL13_D371_DRX5_AA2T2_M2 in C2/c
REM R1 =  0.0458 for   3100 Fo > 4sig(Fo)  and  0.0640 for all   4059 data
REM    235 parameters refined using      0 restraints
END
WGHT      0.0616      3.2227
REM Highest difference peak  0.275,  deepest hole -0.356,  1-sigma level  0.051
Q1    1   0.1882  1.0430  0.0607  11.00000  0.05    0.27
Q2    1   0.5130  0.5008  0.3879  11.00000  0.05    0.27
Q3    1   0.2933  0.6245  0.1949  11.00000  0.05    0.24
Q4    1   0.5368  0.5708  0.3628  11.00000  0.05    0.21
Q5    1   0.3292  0.6778  0.2487  11.00000  0.05    0.20
Q6    1   0.2898  0.4774  0.1719  11.00000  0.05    0.19
Q7    1   0.5530  0.6290  0.3169  11.00000  0.05    0.19
Q8    1   0.1962  0.8626  0.0234  11.00000  0.05    0.19
Q9    1   0.5212  0.6448  0.3892  11.00000  0.05    0.18
Q10   1   0.5470  0.8667  0.3483  11.00000  0.05    0.18
;
