# Supplementary material for: N-(2-Allyl-4-eth­oxy-2H-indazol-5-yl)-4-methyl­benzene­sulfonamide
Source: Acta Crystallogr Sect E Struct Rep Online. 2014 Apr 30;70(Pt 5):o624. doi: 10.1107/S1600536814009283 (PMC4011273; doi:10.1107/S1600536814009283)
Supplement: Supplementary file 2 [file e-70-0o624-Isup2.hkl]

# 
# h,k,l, Fc-squared, Fo-squared, sigma(Fo-squared) and status flag 
# 
data_I
_shelx_title ' EL13_D371_DRX5_AA2T2_M2 in C2/c' 
_shelx_refln_list_code          4 
_shelx_F_calc_maximum      414.07 
_exptl_crystal_F_000      1568.00 
_reflns_d_resolution_high  0.7801 
 
loop_ 
 _symmetry_equiv_pos_as_xyz 
 'x, y, z' 
 '-x, y, -z+1/2' 
 'x+1/2, y+1/2, z' 
 '-x+1/2, y+1/2, -z+1/2' 
 '-x, -y, -z' 
 'x, -y, z-1/2' 
 '-x+1/2, -y+1/2, -z' 
 'x+1/2, -y+1/2, z-1/2' 
 
_cell_length_a    26.0808 
_cell_length_b     7.9335 
_cell_length_c    21.1573 
_cell_angle_alpha  90.000 
_cell_angle_beta  122.839 
_cell_angle_gamma  90.000 
 
_shelx_F_squared_multiplier     1.000 
 
loop_ 
 _refln_index_h 
 _refln_index_k 
 _refln_index_l 
 _refln_F_squared_calc 
 _refln_F_squared_meas 
 _refln_F_squared_sigma 
 _refln_observed_status 
   4   0   0    20130.27    26726.45    355.41 o 
   6   0   0     7172.65     6939.36    105.63 o 
   8   0   0     9367.78     7196.63    110.83 o 
  10   0   0     5170.60     5346.14     85.06 o 
  12   0   0      264.22      302.92     12.70 o 
  14   0   0     5358.51     5604.38     91.90 o 
  16   0   0     2619.77     2732.59     51.55 o 
  18   0   0      128.04      171.30     13.84 o 
  20   0   0        5.95       -3.69     10.03 o 
  22   0   0      281.51      369.88     30.70 o 
  24   0   0        4.75      -21.78     21.78 o 
  26   0   0      414.82      331.59     93.27 o 
  28   0   0       61.49      127.41     37.45 o 
   1   1   0    55077.60    58596.87    606.02 o 
   3   1   0      191.47       84.42      7.53 o 
   5   1   0    78779.22    76375.82    767.98 o 
   7   1   0     1688.99     1815.71     22.04 o 
   9   1   0        1.71       24.72      3.94 o 
  11   1   0     1766.37     1683.96     22.39 o 
  13   1   0      119.33       44.19      6.18 o 
  15   1   0     7383.82     7518.57     85.70 o 
  17   1   0       79.25      115.91      8.21 o 
  19   1   0      254.93      248.32     12.90 o 
  21   1   0       65.86       60.34     11.03 o 
  23   1   0       97.56      120.17     15.48 o 
  25   1   0       15.80       18.66     18.94 o 
  27   1   0      217.03      280.03     33.13 o 
   0   2   0     2118.42     1599.63     33.49 o 
   2   2   0     2354.30     1906.61     26.38 o 
   4   2   0     8265.53     8800.33     98.30 o 
   6   2   0     6952.37     6450.42     69.54 o 
   8   2   0     3340.58     3312.77     37.47 o 
  10   2   0      423.12      363.76      9.64 o 
  12   2   0      348.19      348.30     10.59 o 
  14   2   0       57.00       53.05      5.64 o 
  16   2   0       44.99       53.35      6.74 o 
  18   2   0      439.22      466.26     16.62 o 
  20   2   0      325.77      353.26     15.87 o 
  22   2   0        0.88       11.62      9.91 o 
  24   2   0      121.55       96.66     25.44 o 
  26   2   0        1.53      -20.50     20.50 o 
   1   3   0    12119.51    11776.83    150.90 o 
   3   3   0     2277.04     2449.45     32.61 o 
   5   3   0     2735.11     2975.92     42.53 o 
   7   3   0     8446.30     8437.12    103.75 o 
   9   3   0      174.96      238.95      9.25 o 
  11   3   0     5586.02     5393.64     67.69 o 
  13   3   0        0.13       -5.87      6.03 o 
  15   3   0        7.68        4.74      6.71 o 
  17   3   0     1007.88     1096.63     24.40 o 
  19   3   0       50.51       63.88     10.01 o 
  21   3   0      530.57      557.79     27.80 o 
  23   3   0       10.12        6.38     15.60 o 
  25   3   0      163.43      153.21     28.25 o 
   0   4   0     1458.29     1739.67     45.22 o 
   2   4   0      297.83      309.84     15.62 o 
   4   4   0     5540.22     5205.52     66.37 o 
   6   4   0     7227.86     6729.99     89.36 o 
   8   4   0      742.14      886.59     19.92 o 
  10   4   0     1703.93     1771.82     27.81 o 
  12   4   0     1719.69     1601.14     36.82 o 
  14   4   0        7.89       25.05      8.03 o 
  16   4   0      129.41      150.84     11.08 o 
  18   4   0       42.41       38.92     10.75 o 
  20   4   0      504.19      519.60     23.95 o 
  22   4   0      340.22      358.99     26.49 o 
  24   4   0        0.62       16.31     24.44 o 
   1   5   0     2185.27     2091.15     36.20 o 
   3   5   0     3815.25     3495.72     49.41 o 
   5   5   0     1317.76     1377.72     27.97 o 
   7   5   0     2796.51     2803.22     47.26 o 
   9   5   0      479.37      494.86     18.04 o 
  11   5   0     2726.62     2526.43     40.57 o 
  13   5   0      566.27      573.54     19.25 o 
  15   5   0        0.61       -5.75      9.01 o 
  17   5   0      267.27      219.74     16.82 o 
  19   5   0      381.64      451.20     25.33 o 
  21   5   0      522.36      529.65     33.20 o 
  23   5   0       98.32      117.02     44.21 o 
   0   6   0     2688.86     2549.12     62.57 o 
   2   6   0     4201.90     4063.79     62.23 o 
   4   6   0     5619.27     5773.92     79.82 o 
   6   6   0     3947.67     3825.87     60.06 o 
   8   6   0     3426.78     3465.70     58.37 o 
  10   6   0      298.96      307.09     17.14 o 
  12   6   0      396.93      379.23     19.29 o 
  14   6   0     1133.26     1116.67     32.88 o 
  16   6   0      424.75      460.63     26.77 o 
  18   6   0      487.22      488.57     27.43 o 
  20   6   0        2.43      -16.54     16.54 o 
  22   6   0      301.86      286.19     35.83 o 
   1   7   0     1969.58     1913.96     40.18 o 
   3   7   0     3221.26     3138.32     50.29 o 
   5   7   0      205.09      202.20     17.33 o 
   7   7   0      890.30      825.48     35.98 o 
   9   7   0      379.67      417.36     26.74 o 
  11   7   0      668.35      650.96     36.79 o 
  13   7   0      563.68      633.97     32.13 o 
  15   7   0       14.09       -5.37     17.09 o 
  17   7   0      125.57      121.75     25.20 o 
  19   7   0       46.93       32.37     24.84 o 
   0   8   0     1733.14     1852.37    108.89 o 
   2   8   0      624.71      693.82     42.22 o 
   4   8   0        4.74       16.96     19.02 o 
   6   8   0      801.67      766.13     47.32 o 
   8   8   0     1153.68     1202.09     60.71 o 
  10   8   0       31.23       59.67     23.60 o 
  12   8   0        8.45        3.87     20.74 o 
  14   8   0       35.23       78.17     25.05 o 
  16   8   0        1.80        4.42     23.96 o 
   1   9   0      417.41      371.26     35.59 o 
   3   9   0      451.66      511.56     77.70 o 
   5   9   0      824.65      915.69     63.52 o 
   7   9   0     1770.75     1825.57     79.90 o 
   9   9   0      755.36      887.61     62.83 o 
  11   9   0      239.44      212.72     46.51 o 
  13   9   0      161.82      136.50     40.69 o 
   0  10   0       47.59       82.87     40.98 o 
   2  10   0       79.69       84.14     31.19 o 
   4  10   0      277.66      317.99     46.68 o 
 -27   1   1        0.73       -0.48     18.17 o 
 -25   1   1      236.68      189.64     26.24 o 
 -23   1   1        4.87        0.23      7.18 o 
 -21   1   1       13.16        9.83      6.82 o 
 -19   1   1      561.96      570.00     15.66 o 
 -17   1   1      495.94      509.61     13.23 o 
 -15   1   1     2090.59     2170.33     29.27 o 
 -13   1   1      185.35      176.40      6.91 o 
 -11   1   1     4698.47     4294.18     49.06 o 
  -9   1   1     1400.57     1335.80     17.83 o 
  -7   1   1     5005.34     6104.27     62.65 o 
  -5   1   1     5640.15     5563.09     74.18 o 
  -3   1   1     8407.71     7650.16     74.84 o 
  -1   1   1    14969.58    14648.93    206.87 o 
   3   1   1     2392.76     2102.57     47.18 o 
   5   1   1    54831.88    52075.94    526.84 o 
   7   1   1     1627.12     1930.95     23.32 o 
   9   1   1     4045.00     4480.32     50.53 o 
  11   1   1      896.00      833.97     15.16 o 
  13   1   1     3387.51     3233.81     43.73 o 
  15   1   1     1151.95     1151.29     21.96 o 
  17   1   1     1618.42     1651.06     28.43 o 
  19   1   1     2487.94     2484.68     44.63 o 
  21   1   1      445.15      446.81     20.56 o 
  23   1   1      719.62      686.43     33.05 o 
  25   1   1        0.58      -18.03     18.03 o 
  27   1   1      261.25      259.74     33.97 o 
 -28   2   1       61.80       60.08     24.57 o 
 -26   2   1       24.06        1.42     19.21 o 
 -24   2   1      319.12      298.37     29.92 o 
 -22   2   1      367.09      347.51     17.22 o 
 -20   2   1     1371.10     1227.47     26.97 o 
 -18   2   1      213.26      202.39     11.91 o 
 -16   2   1      236.38      235.65      8.91 o 
 -14   2   1        8.04        4.15      4.64 o 
 -12   2   1      681.88      668.33     13.62 o 
 -10   2   1      547.57      605.21     13.30 o 
  -8   2   1     2299.47     2381.44     31.03 o 
  -6   2   1    11993.29    10781.00    112.50 o 
  -4   2   1      438.22      454.77     10.74 o 
  -2   2   1     4387.35     4962.85     57.12 o 
   0   2   1    11895.20    10416.80    126.67 o 
   2   2   1     5028.29     4469.41     55.95 o 
   4   2   1      357.48      319.17      9.47 o 
   6   2   1      181.93      154.37      8.66 o 
   8   2   1     1224.06     1063.95     17.35 o 
  10   2   1        9.24       18.13      5.01 o 
  12   2   1     1935.98     2128.46     30.43 o 
  14   2   1     1157.14     1070.61     19.71 o 
  16   2   1     5563.76     5665.65     70.15 o 
  18   2   1      847.48      869.86     29.07 o 
  20   2   1     1408.96     1413.55     32.66 o 
  22   2   1      567.66      546.53     35.87 o 
  24   2   1     1069.31     1047.77     61.01 o 
  26   2   1      203.73      220.04     31.23 o 
 -27   3   1        5.46       -3.30     20.74 o 
 -25   3   1      108.11      107.43     24.79 o 
 -23   3   1        0.04        4.77     14.61 o 
 -21   3   1      219.55      237.14     15.99 o 
 -19   3   1      766.01      758.41     23.82 o 
 -17   3   1      127.18      130.44      9.34 o 
 -15   3   1     2022.19     2152.91     36.35 o 
 -13   3   1      388.25      436.42     13.28 o 
 -11   3   1     6632.88     6504.31     81.96 o 
  -9   3   1      609.36      539.28     13.30 o 
  -7   3   1     1573.68     1660.49     25.90 o 
  -5   3   1      792.70      960.60     17.33 o 
  -3   3   1     1912.08     2190.05     31.60 o 
  -1   3   1       43.99       18.63      4.07 o 
   1   3   1     3825.05     3211.01     46.53 o 
   3   3   1       32.11       22.29      5.49 o 
   5   3   1        4.86       12.67      5.48 o 
   7   3   1      441.23      429.98     11.67 o 
   9   3   1      357.86      331.06     11.88 o 
  11   3   1     1224.93     1328.09     22.65 o 
  13   3   1      134.99      146.67      8.91 o 
  15   3   1      681.98      688.08     18.87 o 
  17   3   1     1158.62     1174.51     27.44 o 
  19   3   1       52.91       48.86     10.95 o 
  21   3   1      567.99      532.49     25.53 o 
  23   3   1       28.04       46.01     18.88 o 
  25   3   1      633.94      583.08     46.93 o 
 -26   4   1      401.48      343.91     37.18 o 
 -24   4   1       88.56      152.46     34.63 o 
 -22   4   1        0.03        5.47     13.30 o 
 -20   4   1       63.63       74.98     13.46 o 
 -18   4   1      582.72      592.73     19.74 o 
 -16   4   1      225.74      251.55     12.90 o 
 -14   4   1      600.54      581.81     17.05 o 
 -12   4   1      445.12      545.00     16.01 o 
 -10   4   1      868.71      891.02     18.84 o 
  -8   4   1      894.17      973.16     20.42 o 
  -6   4   1      531.21      483.75     16.43 o 
  -4   4   1     5314.68     6101.49     76.00 o 
  -2   4   1      870.66      724.91     33.11 o 
   0   4   1      792.35      640.78     27.15 o 
   2   4   1     3302.55     2940.79     44.00 o 
   4   4   1     1073.30     1064.73     34.00 o 
   6   4   1     2869.06     2789.37     41.42 o 
   8   4   1       42.58       16.47      6.93 o 
  10   4   1     1104.27     1203.48     22.57 o 
  12   4   1      141.06      165.38     10.65 o 
  14   4   1      650.85      663.18     19.32 o 
  16   4   1     1100.20     1043.11     27.54 o 
  18   4   1        2.39        8.60     10.37 o 
  20   4   1      294.66      295.40     20.61 o 
  22   4   1        3.90        5.54     14.88 o 
  24   4   1       95.08       80.44     29.89 o 
 -25   5   1      573.14      564.40     48.32 o 
 -23   5   1      106.74      124.68     28.51 o 
 -21   5   1        3.55       10.01     14.26 o 
 -19   5   1       30.10       27.60     18.17 o 
 -17   5   1        2.65        6.71      9.25 o 
 -15   5   1      339.85      398.18     17.52 o 
 -13   5   1       84.91       88.74     10.37 o 
 -11   5   1       97.44       85.18      9.78 o 
  -9   5   1      288.73      339.62     14.72 o 
  -7   5   1     4388.38     4057.47     62.43 o 
  -5   5   1     1663.56     1694.93     29.53 o 
  -3   5   1      105.50       77.86      9.64 o 
  -1   5   1       10.36        8.65      5.22 o 
   1   5   1      167.92      203.27     11.90 o 
   3   5   1      433.19      419.52     15.47 o 
   5   5   1     1368.49     1286.34     27.07 o 
   7   5   1        0.04        0.22      8.29 o 
   9   5   1        2.55       -4.06      8.14 o 
  11   5   1     1757.42     1724.84     34.44 o 
  13   5   1      914.22      974.41     29.46 o 
  15   5   1      462.78      490.85     20.26 o 
  17   5   1        1.58        6.21     12.61 o 
  19   5   1       91.34      105.53     16.27 o 
  21   5   1        8.77        5.40     15.84 o 
  23   5   1       48.67       22.75     22.77 o 
 -22   6   1        0.39      -11.02     22.07 o 
 -20   6   1        3.14        4.15     17.98 o 
 -18   6   1       18.46       11.21     13.28 o 
 -16   6   1        0.04        3.54     11.54 o 
 -14   6   1      105.84      105.56     12.81 o 
 -12   6   1      393.01      420.23     18.87 o 
 -10   6   1      681.22      654.81     28.44 o 
  -8   6   1      292.90      310.85     17.07 o 
  -6   6   1     2779.50     2815.27     46.04 o 
  -4   6   1     1931.67     1976.47     33.94 o 
  -2   6   1     3765.86     3713.30     61.52 o 
   0   6   1     1338.86     1229.34     29.54 o 
   2   6   1        1.95       -3.39      7.74 o 
   4   6   1      427.71      415.16     21.57 o 
   6   6   1      168.62      123.56     14.31 o 
   8   6   1      263.76      293.23     16.24 o 
  10   6   1       24.00        7.13     10.52 o 
  12   6   1      126.96      141.06     13.57 o 
  14   6   1      109.70       95.31     14.11 o 
  16   6   1       19.30       34.70     17.26 o 
  18   6   1       10.16       13.97     15.40 o 
  20   6   1      201.85      168.27     26.61 o 
 -21   7   1       52.30       47.01     32.11 o 
 -19   7   1        4.06      -18.95     22.64 o 
 -17   7   1       20.03       18.76     17.38 o 
 -15   7   1        1.26       -4.45     13.62 o 
 -13   7   1       10.24       18.18     14.71 o 
 -11   7   1       22.43       18.56     13.93 o 
  -9   7   1       64.67       41.07     13.95 o 
  -7   7   1      202.55      199.37     17.25 o 
  -5   7   1     1686.37     1621.15     36.69 o 
  -3   7   1      643.99      615.01     20.91 o 
  -1   7   1      649.32      629.44     23.19 o 
   1   7   1      423.32      448.61     21.10 o 
   3   7   1        0.17       -1.61     10.01 o 
   5   7   1     3616.27     3442.30     68.61 o 
   7   7   1      333.66      422.98     25.12 o 
   9   7   1     1299.76     1280.16     48.95 o 
  11   7   1     1247.61     1333.73     61.28 o 
  13   7   1     1885.29     1919.69     52.28 o 
  15   7   1      642.44      695.04     40.23 o 
  17   7   1      321.35      322.61     32.70 o 
  19   7   1      452.20      445.64     44.84 o 
 -16   8   1       27.04       -5.90     24.67 o 
 -14   8   1       14.20       11.04     19.07 o 
 -12   8   1        0.04      -18.72     18.72 o 
 -10   8   1       22.68       36.75     38.07 o 
  -8   8   1        4.90       27.59     20.05 o 
  -6   8   1      330.08      289.28     31.80 o 
  -4   8   1      198.80      230.83     27.00 o 
  -2   8   1        0.23       -8.91     17.88 o 
   0   8   1      488.16      540.41     41.31 o 
   2   8   1      172.71      171.50     29.05 o 
   4   8   1      622.37      579.44     41.94 o 
   6   8   1     1512.88     1516.13     60.51 o 
   8   8   1      720.49      720.23     42.68 o 
  10   8   1     1101.25     1158.80     54.55 o 
  12   8   1      624.86      612.55     62.99 o 
  14   8   1      765.05      799.20     56.82 o 
  16   8   1      387.32      418.86     44.28 o 
 -13   9   1        9.05       28.43     39.03 o 
 -11   9   1       12.41      -26.19     26.19 o 
  -9   9   1       36.74        3.61     32.87 o 
  -7   9   1       77.18       80.66     30.77 o 
  -5   9   1       48.96       81.38     32.08 o 
  -3   9   1       98.55      144.32     31.14 o 
  -1   9   1        5.90      -20.00     20.00 o 
   1   9   1        4.49       -8.37     24.24 o 
   3   9   1       58.46       87.14     36.35 o 
   5   9   1       34.45        4.67     27.42 o 
   7   9   1       51.64       73.68     31.13 o 
   9   9   1        9.88       13.96     33.48 o 
  11   9   1       81.57       72.04     36.08 o 
  -4  10   1      139.58      159.04     34.53 o 
  -2  10   1      160.46      121.62     30.63 o 
   0  10   1      188.80      218.30     33.92 o 
   2  10   1        7.40       37.84     31.51 o 
   4  10   1        0.01       37.81     31.43 o 
 -28   0   2      550.56      554.58     56.26 o 
 -26   0   2      236.75      147.19     33.88 o 
 -24   0   2      674.20      653.71    159.15 o 
 -22   0   2      848.68      916.65     48.35 o 
 -20   0   2       85.11       60.09     11.32 o 
 -18   0   2     5409.32     5245.03     86.47 o 
 -16   0   2        0.19        4.11      5.71 o 
 -14   0   2     1366.00     1542.43     31.21 o 
 -12   0   2      313.97      388.32     12.46 o 
 -10   0   2    14902.18    12970.27    205.38 o 
  -8   0   2     4842.60     5325.06     80.43 o 
  -6   0   2    17573.13    14771.39    243.92 o 
  -4   0   2     1183.62     1300.41     73.59 o 
   0   0   2     4065.03     4071.88     71.35 o 
   2   0   2      421.30       97.02      7.93 o 
   4   0   2    85974.73    84964.67   1251.61 o 
   6   0   2    52298.26    51553.18    761.67 o 
   8   0   2     1059.10     1182.15     23.94 o 
  10   0   2      101.67       66.51      8.68 o 
  12   0   2     2137.00     2065.26     43.67 o 
  14   0   2     4437.86     4340.64     80.95 o 
  16   0   2      343.51      242.89     16.59 o 
  18   0   2      905.29      889.97     36.20 o 
  20   0   2      481.26      395.75     27.15 o 
  22   0   2       23.88       16.21     16.15 o 
  24   0   2      153.40      161.97     39.31 o 
  26   0   2      182.92      128.66     39.44 o 
 -29   1   2      665.19      678.27     50.56 o 
 -27   1   2      222.10      219.13     27.97 o 
 -25   1   2       98.77      111.99     21.81 o 
 -23   1   2        1.53       11.89     12.34 o 
 -21   1   2      106.62      102.85      7.23 o 
 -19   1   2      202.99      195.30      9.17 o 
 -17   1   2      871.45      899.41     15.93 o 
 -15   1   2       16.69        5.71      3.97 o 
 -13   1   2       44.02       78.52      6.82 o 
 -11   1   2      202.08      260.57      7.69 o 
  -9   1   2      863.86     1033.27     23.78 o 
  -7   1   2      242.14      601.71     17.92 o 
  -5   1   2     6795.18     5543.54    119.50 o 
  -3   1   2    20125.05    23193.50    223.33 o 
  -1   1   2       45.08       56.59      3.45 o 
   1   1   2     2627.10     2050.22     33.55 o 
   3   1   2      718.91      805.85     30.04 o 
   5   1   2     7675.13     7844.87     85.77 o 
   7   1   2        0.00        8.46      4.19 o 
   9   1   2      213.09      216.17      8.32 o 
  11   1   2     3818.76     4771.21     58.61 o 
  13   1   2      171.61      191.53      9.98 o 
  15   1   2      149.51      153.63      9.98 o 
  17   1   2      322.84      343.27     15.02 o 
  19   1   2      439.96      469.20     19.29 o 
  21   1   2       53.54       28.80     14.24 o 
  23   1   2       60.49       64.21     20.28 o 
  25   1   2        3.72       -3.14     20.30 o 
 -28   2   2        2.18      -18.38     18.38 o 
 -26   2   2      221.16      177.74     25.76 o 
 -24   2   2      364.56      300.98     28.73 o 
 -22   2   2       59.56       43.79      6.95 o 
 -20   2   2      298.83      308.09     12.63 o 
 -18   2   2        4.30        2.54      5.82 o 
 -16   2   2      566.93      623.02     13.43 o 
 -14   2   2      382.37      379.53     10.03 o 
 -12   2   2      587.91      519.95     10.76 o 
 -10   2   2     3000.12     3297.28     40.26 o 
  -8   2   2      949.80     1182.23     16.20 o 
  -6   2   2     1814.49     1641.27     21.05 o 
  -4   2   2     7222.27     6833.86     74.78 o 
  -2   2   2        4.39       12.73      4.58 o 
   0   2   2     1046.04      990.70     24.41 o 
   2   2   2      276.24      321.57      9.79 o 
   4   2   2      536.90      358.63     10.35 o 
   6   2   2      226.98      300.18      9.20 o 
   8   2   2      300.11      253.32      8.82 o 
  10   2   2     5517.25     5646.80     65.84 o 
  12   2   2       37.58       34.68      6.96 o 
  14   2   2      313.49      353.88     13.44 o 
  16   2   2      106.09      106.00     10.39 o 
  18   2   2      587.09      514.32     20.06 o 
  20   2   2      396.08      365.27     19.46 o 
  22   2   2       43.88       61.16     16.33 o 
  24   2   2      515.65      523.99     42.62 o 
  26   2   2       23.38       27.52     23.43 o 
 -27   3   2        2.31       -7.32     19.21 o 
 -25   3   2        8.79       25.37     19.62 o 
 -23   3   2      984.24      999.31     41.05 o 
 -21   3   2       53.59       46.60      8.33 o 
 -19   3   2       60.27       66.25      8.44 o 
 -17   3   2      707.36      738.97     17.82 o 
 -15   3   2      616.58      582.71     14.89 o 
 -13   3   2      357.89      405.37     12.27 o 
 -11   3   2       91.48      194.97      8.20 o 
  -9   3   2     1510.26     1788.01     25.39 o 
  -7   3   2     1751.25     1834.29     26.06 o 
  -5   3   2      602.59      792.79     15.67 o 
  -3   3   2     2193.96     2259.92     31.43 o 
  -1   3   2     1270.24      937.14     18.13 o 
   1   3   2       20.59       26.09      4.91 o 
   3   3   2     4039.94     4289.10     54.57 o 
   5   3   2       49.98       94.49      7.03 o 
   7   3   2      372.42      353.26     11.88 o 
   9   3   2     1008.78      964.08     18.06 o 
  11   3   2      141.87      117.30      8.08 o 
  13   3   2      504.59      558.69     15.63 o 
  15   3   2     1178.63     1157.03     25.42 o 
  17   3   2     1516.41     1529.49     32.61 o 
  19   3   2      454.86      406.04     19.59 o 
  21   3   2      300.95      308.55     32.07 o 
  23   3   2       23.88       23.55     22.64 o 
  25   3   2       71.27       91.95     27.50 o 
 -26   4   2      134.20      124.85     27.66 o 
 -24   4   2      856.01      802.57     47.62 o 
 -22   4   2     1224.99     1306.30     42.73 o 
 -20   4   2       47.67       37.46      9.70 o 
 -18   4   2      235.29      246.07     13.05 o 
 -16   4   2      440.06      481.96     16.26 o 
 -14   4   2       24.73       36.03      7.72 o 
 -12   4   2       77.43       72.71      7.64 o 
 -10   4   2       25.53        7.90      6.02 o 
  -8   4   2     1552.09     1562.72     29.43 o 
  -6   4   2        3.73       40.32      6.49 o 
  -4   4   2       37.93       46.86      6.83 o 
  -2   4   2        3.44        3.05      6.13 o 
   0   4   2      756.34      847.10     23.24 o 
   2   4   2    12277.75    11521.27    150.70 o 
   4   4   2     3576.69     3725.77     54.01 o 
   6   4   2      294.12      283.23     12.34 o 
   8   4   2       95.23      125.48      9.92 o 
  10   4   2      772.28      744.48     18.79 o 
  12   4   2       44.49       46.66      8.90 o 
  14   4   2     3670.20     3605.48     53.64 o 
  16   4   2       55.18       36.73     11.00 o 
  18   4   2       94.95      100.53     14.31 o 
  20   4   2      587.56      597.81     29.39 o 
  22   4   2      230.07      277.19     29.23 o 
  24   4   2        0.60       31.92     24.37 o 
 -25   5   2      537.10      468.37     41.83 o 
 -23   5   2      280.02      240.62     30.78 o 
 -21   5   2       47.99       48.87     15.73 o 
 -19   5   2      159.98      134.01     13.78 o 
 -17   5   2      137.05      126.40     15.45 o 
 -15   5   2      879.56      930.96     24.07 o 
 -13   5   2       49.16       42.03      8.48 o 
 -11   5   2      301.04      294.47     13.46 o 
  -9   5   2      107.46      107.73     10.88 o 
  -7   5   2     1918.67     1863.68     30.45 o 
  -5   5   2        0.37       -0.43      7.32 o 
  -3   5   2     4581.95     4642.45     64.15 o 
  -1   5   2        7.42       52.71      9.66 o 
   1   5   2     5528.39     5548.74     80.10 o 
   3   5   2        0.37        3.70      7.60 o 
   5   5   2        4.67       11.23      8.18 o 
   7   5   2        1.80       15.31      8.56 o 
   9   5   2     1106.56     1108.89     23.86 o 
  11   5   2      175.69      182.50     12.64 o 
  13   5   2      204.03      223.68     14.28 o 
  15   5   2       27.23       34.65     11.73 o 
  17   5   2        0.02        5.02     12.80 o 
  19   5   2        0.01      -11.42     12.51 o 
  21   5   2      317.97      328.78     32.56 o 
  23   5   2       24.42       38.42     25.41 o 
 -22   6   2       15.36        5.12     28.90 o 
 -20   6   2       29.93       16.15     14.74 o 
 -18   6   2      476.49      521.40     28.91 o 
 -16   6   2      292.61      294.72     18.53 o 
 -14   6   2      606.47      533.53     22.92 o 
 -12   6   2       52.69       38.91      9.59 o 
 -10   6   2       85.83       97.26     12.38 o 
  -8   6   2      104.81       83.15     11.60 o 
  -6   6   2      128.41      137.52     11.39 o 
  -4   6   2       70.36       71.41     10.71 o 
  -2   6   2      555.59      588.65     22.61 o 
   0   6   2      189.82      180.23     12.57 o 
   2   6   2       84.72       41.03      8.52 o 
   4   6   2        0.56       18.01     10.28 o 
   6   6   2       48.88       55.87     10.99 o 
   8   6   2      767.70      765.75     25.65 o 
  10   6   2       54.11       73.82     13.02 o 
  12   6   2      594.57      628.76     25.32 o 
  14   6   2        6.15      -13.83     13.83 o 
  16   6   2       33.19       48.62     17.14 o 
  18   6   2       97.38      142.34     29.23 o 
  20   6   2       37.41       43.54     25.16 o 
 -21   7   2       49.38       59.44     27.89 o 
 -19   7   2       13.07        4.84     20.69 o 
 -17   7   2        2.65        8.10     13.68 o 
 -15   7   2       19.90       -0.54     13.16 o 
 -13   7   2      371.65      315.00     22.08 o 
 -11   7   2      427.91      384.89     22.58 o 
  -9   7   2        2.55       11.43     11.61 o 
  -7   7   2      115.60       91.74     13.77 o 
  -5   7   2      282.54      282.83     18.53 o 
  -3   7   2     1643.44     1667.81     34.98 o 
  -1   7   2      284.18      306.83     16.74 o 
   1   7   2      331.37      296.64     17.43 o 
   3   7   2       41.02       54.18     12.53 o 
   5   7   2      148.22      105.29     16.07 o 
   7   7   2     1866.58     1789.69     50.53 o 
   9   7   2      244.32      252.95     22.69 o 
  11   7   2       10.31       26.77     15.86 o 
  13   7   2       26.43       19.36     18.48 o 
  15   7   2       43.90       36.12     19.36 o 
  17   7   2       20.10       -7.07     24.11 o 
 -18   8   2      144.35      108.27     31.33 o 
 -16   8   2        1.97      -17.66     17.66 o 
 -14   8   2        3.74        1.01     17.81 o 
 -12   8   2       11.48       30.74     25.02 o 
 -10   8   2      953.28     1022.95     55.59 o 
  -8   8   2      262.95      255.75     28.78 o 
  -6   8   2       26.53       28.09     18.26 o 
  -4   8   2      236.85      225.32     27.44 o 
  -2   8   2      209.62      173.09     25.62 o 
   0   8   2      153.00      158.95     28.13 o 
   2   8   2      116.27       63.83     26.94 o 
   4   8   2     1261.04     1160.80     53.83 o 
   6   8   2       68.85       98.49     23.97 o 
   8   8   2       69.14       44.09     22.45 o 
  10   8   2      266.67      355.78     36.53 o 
  12   8   2       27.02       28.58     25.41 o 
  14   8   2      223.76      273.60     39.43 o 
 -13   9   2        3.35        3.86     26.43 o 
 -11   9   2      487.23      449.17     54.29 o 
  -9   9   2      284.15      398.19     53.93 o 
  -7   9   2       75.44       44.28     30.88 o 
  -5   9   2      232.27      215.70     43.46 o 
  -3   9   2      155.27      199.57     29.50 o 
  -1   9   2       58.68       43.93     26.92 o 
   1   9   2        0.33        5.93     25.98 o 
   3   9   2       32.19       26.71     27.80 o 
   5   9   2       54.86       19.52     28.21 o 
   7   9   2      141.76       90.47     31.90 o 
   9   9   2      221.80      213.11     46.89 o 
  11   9   2      222.66      177.98    100.97 o 
  -6  10   2      181.98      185.74     41.53 o 
  -4  10   2       51.44       60.18     27.04 o 
  -2  10   2        8.05       44.03     28.20 o 
   0  10   2       46.96       -8.05     27.93 o 
   2  10   2       74.97      110.28     36.75 o 
 -29   1   3       87.16      113.70     24.14 o 
 -27   1   3      272.65      325.33     29.89 o 
 -25   1   3      227.03      210.36     24.50 o 
 -23   1   3        0.45        2.41     11.13 o 
 -21   1   3      791.69      843.15     25.83 o 
 -19   1   3     1670.50     1749.74     35.12 o 
 -17   1   3     3423.60     3395.01     44.87 o 
 -15   1   3     1724.72     1865.30     27.48 o 
 -13   1   3    15646.85    15270.28    166.34 o 
 -11   1   3     4035.63     3798.81     46.51 o 
  -9   1   3     4753.18     5608.85     66.01 o 
  -7   1   3       24.95       78.29      3.90 o 
  -5   1   3   154974.08   148750.95   1502.06 o 
  -3   1   3       33.56       58.13      2.89 o 
  -1   1   3     9968.74    11377.79    106.09 o 
   1   1   3     2671.60     3062.50     34.05 o 
   3   1   3      248.93      506.48     18.05 o 
   5   1   3    14391.33    14428.69    159.84 o 
   7   1   3     5991.72     6009.57     73.04 o 
   9   1   3     3463.19     3181.88     41.44 o 
  11   1   3       45.50       42.84      6.53 o 
  13   1   3      288.77      335.68     12.85 o 
  15   1   3      753.72      699.52     19.64 o 
  17   1   3      186.68      220.63     14.78 o 
  19   1   3        0.71        2.32     10.20 o 
  21   1   3      106.11      115.20     15.16 o 
  23   1   3       58.21       20.18     16.32 o 
  25   1   3      212.79      204.73     30.89 o 
 -28   2   3      250.90      281.21     30.91 o 
 -26   2   3      538.06      519.18     36.96 o 
 -24   2   3     1420.82     1461.59     55.17 o 
 -22   2   3       25.01       31.00     12.48 o 
 -20   2   3     1765.50     1843.94     31.98 o 
 -18   2   3     1077.10     1111.99     20.50 o 
 -16   2   3     3851.03     3847.40     45.98 o 
 -14   2   3     2629.80     2837.40     34.86 o 
 -12   2   3     6020.31     5997.56     64.90 o 
 -10   2   3    15174.73    15673.26    161.43 o 
  -8   2   3      117.99      197.85      6.12 o 
  -6   2   3    24107.12    24230.19    247.35 o 
  -4   2   3    17030.04    16944.08    184.86 o 
  -2   2   3    34313.86    32681.90    342.61 o 
   0   2   3    12637.99    11900.48    145.17 o 
   2   2   3     8856.03     8770.51    109.02 o 
   4   2   3        8.94       96.56      5.97 o 
   6   2   3     1468.20     1176.47     18.36 o 
   8   2   3      516.51      633.97     19.06 o 
  10   2   3       41.00       55.60      7.04 o 
  12   2   3       33.11       26.50      7.03 o 
  14   2   3     1061.28     1073.37     24.78 o 
  16   2   3        0.52        2.94      8.28 o 
  18   2   3      820.87      797.98     28.02 o 
  20   2   3       16.91       31.18     14.00 o 
  22   2   3      365.95      374.84     30.09 o 
  24   2   3      124.37      119.46     29.48 o 
 -27   3   3        2.21       -8.33     18.35 o 
 -25   3   3      448.47      472.45     35.88 o 
 -23   3   3        7.15       -9.22     10.68 o 
 -21   3   3      169.66      171.55      9.93 o 
 -19   3   3      547.88      589.79     16.42 o 
 -17   3   3      934.54      913.90     17.71 o 
 -15   3   3      743.63      716.45     15.46 o 
 -13   3   3      220.84      240.99      9.89 o 
 -11   3   3     6832.38     7076.85     79.35 o 
  -9   3   3     6808.55     6947.93     75.67 o 
  -7   3   3     6219.74     6272.70     71.08 o 
  -5   3   3    11892.75    11633.22    134.91 o 
  -3   3   3    14882.96    15062.35    178.24 o 
  -1   3   3     5447.40     5175.46     63.58 o 
   1   3   3     7083.46     6535.94     84.59 o 
   3   3   3        8.60        6.12      5.26 o 
   5   3   3      345.43      538.99     16.73 o 
   7   3   3     3561.74     3384.67     47.96 o 
   9   3   3      262.16      234.56      9.77 o 
  11   3   3     2179.99     2355.43     33.72 o 
  13   3   3     4633.88     4352.63     64.35 o 
  15   3   3      860.39      946.84     33.61 o 
  17   3   3     1910.99     1965.65     44.59 o 
  19   3   3       16.22        2.33     11.03 o 
  21   3   3      284.64      271.47     25.40 o 
  23   3   3      331.73      361.63     38.37 o 
 -26   4   3       23.81        0.30     20.59 o 
 -24   4   3      238.29      257.26     29.14 o 
 -22   4   3      237.06      286.64     23.60 o 
 -20   4   3      369.08      329.60     14.84 o 
 -18   4   3      408.95      444.62     18.03 o 
 -16   4   3      850.40      857.83     20.04 o 
 -14   4   3     1064.78      997.14     21.39 o 
 -12   4   3       41.38       28.95      6.55 o 
 -10   4   3     1456.13     1587.71     27.62 o 
  -8   4   3     1028.92     1085.67     19.69 o 
  -6   4   3      410.74      508.62     22.47 o 
  -4   4   3     1434.55     1365.96     24.27 o 
  -2   4   3     7765.88     8097.92    105.12 o 
   0   4   3       83.22       13.37      5.72 o 
   2   4   3      338.86      385.34     19.64 o 
   4   4   3      267.03      275.71     12.04 o 
   6   4   3      417.82      305.90     12.66 o 
   8   4   3      243.51      272.52     13.17 o 
  10   4   3       81.40       80.46      9.36 o 
  12   4   3     5139.31     4957.19     66.81 o 
  14   4   3      381.38      394.30     17.14 o 
  16   4   3      880.63      881.57     29.50 o 
  18   4   3      190.70      211.70     20.12 o 
  20   4   3        0.03       19.03     15.23 o 
  22   4   3      214.55      209.70     38.07 o 
 -25   5   3       42.32       32.29     22.29 o 
 -23   5   3      430.17      404.91     36.93 o 
 -21   5   3      476.62      485.64     25.65 o 
 -19   5   3      583.25      584.87     21.73 o 
 -17   5   3       38.96       29.85      8.70 o 
 -15   5   3      987.08      883.61     25.52 o 
 -13   5   3      412.36      505.04     16.21 o 
 -11   5   3        6.27       29.88      7.92 o 
  -9   5   3      270.12      291.57     12.58 o 
  -7   5   3      226.74      266.44     12.00 o 
  -5   5   3       39.47       53.96      8.52 o 
  -3   5   3      284.97      264.52     13.26 o 
  -1   5   3      271.44      233.50     15.08 o 
   1   5   3       22.90       61.25     10.65 o 
   3   5   3      202.67      208.33     12.61 o 
   5   5   3     1316.39     1288.91     26.98 o 
   7   5   3     1206.54     1173.16     26.60 o 
   9   5   3       22.04       30.62      8.94 o 
  11   5   3        8.15       17.65     11.08 o 
  13   5   3      190.55      192.70     16.48 o 
  15   5   3       57.56       50.19     14.04 o 
  17   5   3      302.55      255.21     22.00 o 
  19   5   3      101.32       80.96     20.00 o 
  21   5   3       21.75       18.20     25.11 o 
 -24   6   3       56.87       82.17     27.91 o 
 -22   6   3       87.53       73.65     24.61 o 
 -20   6   3        3.40        4.63     13.14 o 
 -18   6   3       49.64       50.40     12.04 o 
 -16   6   3       32.49       11.19     11.88 o 
 -14   6   3        0.09        8.88      8.93 o 
 -12   6   3      620.41      563.35     19.34 o 
 -10   6   3     1309.78     1301.40     29.73 o 
  -8   6   3     1264.16     1185.82     27.18 o 
  -6   6   3      663.66      698.83     23.32 o 
  -4   6   3      410.78      426.55     17.89 o 
  -2   6   3       33.67       31.00      9.65 o 
   0   6   3      665.52      670.87     22.40 o 
   2   6   3     8299.87     8375.78    117.92 o 
   4   6   3     1037.70     1052.05     27.44 o 
   6   6   3     2912.00     2820.30     47.23 o 
   8   6   3       13.52       20.15     10.56 o 
  10   6   3        1.04       15.61     11.54 o 
  12   6   3       17.49       21.06     13.98 o 
  14   6   3       67.25       60.38     18.16 o 
  16   6   3      125.83      104.56     21.47 o 
  18   6   3      200.98      183.07     27.89 o 
  20   6   3      146.22      111.99     29.67 o 
 -21   7   3      366.10      377.27     39.54 o 
 -19   7   3      425.44      429.62     35.38 o 
 -17   7   3      477.39      490.15     24.52 o 
 -15   7   3      693.20      734.34     30.78 o 
 -13   7   3     2606.94     2578.06     62.59 o 
 -11   7   3     1406.70     1460.85     40.38 o 
  -9   7   3     3155.12     3050.81     62.15 o 
  -7   7   3     1940.90     1925.38     40.36 o 
  -5   7   3     2683.86     2612.05     51.18 o 
  -3   7   3     1073.39     1053.29     30.39 o 
  -1   7   3      257.45      274.79     16.45 o 
   1   7   3     2110.16     2104.08     41.54 o 
   3   7   3      962.98      998.91     40.53 o 
   5   7   3      410.74      428.79     27.44 o 
   7   7   3      219.39      206.02     21.26 o 
   9   7   3      146.29      132.17     21.04 o 
  11   7   3      140.88      127.14     21.60 o 
  13   7   3       47.51       41.86     21.72 o 
  15   7   3       13.38       22.07     22.11 o 
  17   7   3      907.14      970.86     63.53 o 
 -18   8   3      723.88      651.26     52.16 o 
 -16   8   3      834.28      826.36     49.18 o 
 -14   8   3     1370.02     1343.45     56.67 o 
 -12   8   3      215.85      218.67     29.21 o 
 -10   8   3     1203.62     1245.19     55.20 o 
  -8   8   3     1563.26     1582.21     61.38 o 
  -6   8   3      475.72      509.82     34.41 o 
  -4   8   3      935.63      932.23     46.91 o 
  -2   8   3      446.52      389.51     33.06 o 
   0   8   3      319.02      329.21     43.04 o 
   2   8   3      343.61      360.81     45.20 o 
   4   8   3       87.09       99.83     30.57 o 
   6   8   3      422.64      453.13     39.37 o 
   8   8   3      262.82      299.51     34.31 o 
  10   8   3      307.50      296.63     34.09 o 
  12   8   3      360.35      387.57     42.48 o 
  14   8   3        2.85      -12.42     24.14 o 
 -13   9   3       52.82       25.52     32.52 o 
 -11   9   3        0.10       10.32     30.82 o 
  -9   9   3      142.21      106.86     32.00 o 
  -7   9   3       23.91       68.36     27.54 o 
  -5   9   3       30.21       24.15     22.56 o 
  -3   9   3       25.41       18.91     24.22 o 
  -1   9   3      370.20      366.20     43.76 o 
   1   9   3      162.59      171.70     51.46 o 
   3   9   3      225.32      303.36     42.47 o 
   5   9   3      255.29      299.52     41.76 o 
   7   9   3      369.55      368.59     44.95 o 
   9   9   3      141.79      210.99     46.35 o 
  -6  10   3        0.09      -31.28     43.09 o 
  -4  10   3      116.29      146.36     31.25 o 
  -2  10   3        0.91        4.90     26.10 o 
   0  10   3        0.26      -10.79     30.15 o 
   2  10   3      151.53      193.43     40.60 o 
 -30   0   4       99.63       75.03     31.39 o 
 -28   0   4       61.60       87.28     27.75 o 
 -26   0   4        2.52       28.01     22.90 o 
 -24   0   4        2.18      -11.21     14.75 o 
 -22   0   4       13.26       -3.33     11.75 o 
 -20   0   4      277.53      216.67     15.31 o 
 -18   0   4     1733.24     1647.63     36.62 o 
 -16   0   4     4989.78     4586.80     82.97 o 
 -14   0   4     4018.88     4845.94     85.48 o 
 -12   0   4    10829.73    12308.20    223.20 o 
 -10   0   4    35378.36    34572.48    613.99 o 
  -8   0   4   171455.77   169117.39   4150.81 o 
  -6   0   4    94640.22    95323.30   2023.41 o 
  -4   0   4    57982.84    65710.13    827.89 o 
  -2   0   4    17485.00    16485.73    201.21 o 
   0   0   4   121196.30   112771.82   1422.68 o 
   2   0   4   127672.76   127617.06   1875.54 o 
   4   0   4    11380.47    11628.21    178.14 o 
   6   0   4     8962.79     9150.73    143.26 o 
   8   0   4     1521.33     1949.93     41.47 o 
  10   0   4     1457.36     1732.14     37.28 o 
  12   0   4     2629.02     2584.60     54.84 o 
  14   0   4     5378.30     5194.35     97.40 o 
  16   0   4      156.30      166.61     17.25 o 
  18   0   4     2981.53     2959.36     83.07 o 
  20   0   4      475.37      445.46     35.26 o 
  22   0   4      801.67      887.51     60.94 o 
  24   0   4       48.30       96.40     36.06 o 
 -29   1   4      148.86      163.55     23.65 o 
 -27   1   4       67.81      102.25     20.25 o 
 -25   1   4      268.28      211.48     23.26 o 
 -23   1   4        0.62        7.24     10.43 o 
 -21   1   4      404.02      387.72     18.04 o 
 -19   1   4      193.71      249.42     10.81 o 
 -17   1   4      804.33      920.43     17.59 o 
 -15   1   4     2707.41     2718.81     36.94 o 
 -13   1   4    16494.20    16746.18    206.31 o 
 -11   1   4     4247.23     4476.69     57.34 o 
  -9   1   4    11434.31    12879.50    157.75 o 
  -7   1   4    23937.92    23265.69    233.30 o 
  -5   1   4     5107.23     3927.02     38.51 o 
  -3   1   4    79532.51    74842.52    736.61 o 
  -1   1   4      131.30      177.19      6.67 o 
   1   1   4     2001.22     1915.99     50.12 o 
   3   1   4     7850.84     7445.98     84.16 o 
   5   1   4     1083.28     1142.23     29.56 o 
   7   1   4    14042.41    14458.54    167.21 o 
   9   1   4      351.10      470.70     15.47 o 
  11   1   4     2945.04     3127.38     42.88 o 
  13   1   4      677.84      669.13     18.77 o 
  15   1   4     1063.86     1030.11     25.73 o 
  17   1   4     1380.43     1447.31     34.64 o 
  19   1   4      503.65      561.15     24.65 o 
  21   1   4       22.32       25.68     13.18 o 
  23   1   4      413.74      364.92     34.22 o 
 -28   2   4      156.88      202.01     26.04 o 
 -26   2   4       39.35       51.60     18.04 o 
 -24   2   4      528.60      576.23     31.53 o 
 -22   2   4      455.00      434.57     21.58 o 
 -20   2   4        0.19       -2.71      8.33 o 
 -18   2   4      372.83      371.74     14.58 o 
 -16   2   4      218.43      178.28      7.94 o 
 -14   2   4      795.70      750.38     13.53 o 
 -12   2   4      177.23      328.00     11.20 o 
 -10   2   4      635.72      736.71     12.22 o 
  -8   2   4     7457.71     7777.68     81.85 o 
  -6   2   4     2914.22     3072.80     34.53 o 
  -4   2   4     9746.97     9276.86     97.37 o 
  -2   2   4      367.75      300.84     13.39 o 
   0   2   4      222.83      339.69     13.31 o 
   2   2   4     4929.58     4428.10     58.23 o 
   4   2   4       38.21       11.78      5.38 o 
   6   2   4      115.34      229.42      9.49 o 
   8   2   4     1074.40     1075.97     20.74 o 
  10   2   4       79.76       87.35      8.14 o 
  12   2   4     1313.29     1390.30     25.52 o 
  14   2   4       50.41       68.86     10.26 o 
  16   2   4      250.29      239.53     14.37 o 
  18   2   4      114.72      111.62     14.07 o 
  20   2   4      467.36      442.30     25.47 o 
  22   2   4       66.52       57.66     19.01 o 
  24   2   4      146.48      101.25     28.15 o 
 -29   3   4       25.42       14.90     20.36 o 
 -27   3   4      218.22      249.05     28.62 o 
 -25   3   4       98.30      103.75     20.32 o 
 -23   3   4      135.91      134.84     15.79 o 
 -21   3   4      156.39      149.59     11.25 o 
 -19   3   4      349.30      373.72     12.03 o 
 -17   3   4      171.84      156.61      7.81 o 
 -15   3   4      736.43      773.10     14.96 o 
 -13   3   4       97.19       97.86      6.11 o 
 -11   3   4       10.15        4.99      4.11 o 
  -9   3   4    27276.18    28077.25    287.30 o 
  -7   3   4     3948.64     4771.61     56.85 o 
  -5   3   4     3287.94     3454.94     45.97 o 
  -3   3   4      705.62      655.79     13.12 o 
  -1   3   4     3679.62     4212.52     51.91 o 
   1   3   4     1199.69     1448.80     25.03 o 
   3   3   4     5813.92     5992.66     79.37 o 
   5   3   4     2300.01     2573.21     36.51 o 
   7   3   4      167.60      188.87     10.46 o 
   9   3   4       63.59       51.76      7.19 o 
  11   3   4     3649.86     3779.39     53.23 o 
  13   3   4      553.33      486.74     18.72 o 
  15   3   4      101.47       99.68     12.00 o 
  17   3   4      233.33      227.84     17.28 o 
  19   3   4      415.84      390.02     24.32 o 
  21   3   4       18.53       42.92     17.84 o 
  23   3   4       91.93       55.80     26.04 o 
 -28   4   4        4.08       15.09     20.85 o 
 -26   4   4        0.02       17.68     18.74 o 
 -24   4   4      215.33      166.79     25.19 o 
 -22   4   4        0.06       -3.55      7.13 o 
 -20   4   4       89.95       99.51      9.16 o 
 -18   4   4     1693.29     1730.30     30.76 o 
 -16   4   4      509.54      443.19     14.04 o 
 -14   4   4      382.93      363.31     11.66 o 
 -12   4   4       21.74       22.11      5.98 o 
 -10   4   4       46.50       53.02      6.77 o 
  -8   4   4      860.99      963.14     19.41 o 
  -6   4   4      179.82      335.75     12.10 o 
  -4   4   4     8050.70     6988.50     88.58 o 
  -2   4   4       12.42       26.42      7.40 o 
   0   4   4     1619.68     1718.75     29.99 o 
   2   4   4      442.24      529.44     16.01 o 
   4   4   4      560.32      564.31     16.38 o 
   6   4   4        1.65       -1.77      5.82 o 
   8   4   4      126.09      115.93     10.19 o 
  10   4   4     1051.51     1032.53     25.98 o 
  12   4   4     1815.62     1771.48     34.04 o 
  14   4   4       24.25       22.02     10.15 o 
  16   4   4      738.61      710.30     29.93 o 
  18   4   4     3122.47     3174.92     68.24 o 
  20   4   4      387.74      477.21     37.56 o 
  22   4   4       18.82      -22.23     22.23 o 
 -25   5   4        9.53       10.90     19.57 o 
 -23   5   4      197.65      181.60     26.37 o 
 -21   5   4        0.43        4.46     10.10 o 
 -19   5   4       81.63       85.57     10.83 o 
 -17   5   4       52.81       51.55      9.31 o 
 -15   5   4     1630.45     1561.61     28.29 o 
 -13   5   4      270.85      295.86     12.59 o 
 -11   5   4     1692.29     1451.55     25.97 o 
  -9   5   4      565.78      561.77     17.00 o 
  -7   5   4      985.19     1012.31     22.58 o 
  -5   5   4     3884.55     3497.51     55.10 o 
  -3   5   4        0.93        9.93      7.38 o 
  -1   5   4        9.56       14.42      7.92 o 
   1   5   4     2254.08     2062.28     38.43 o 
   3   5   4     2162.78     2112.09     37.51 o 
   5   5   4      533.25      549.51     18.95 o 
   7   5   4      199.56      177.63     10.97 o 
   9   5   4     2595.02     2674.53     46.72 o 
  11   5   4     4248.65     4382.94     68.59 o 
  13   5   4      548.99      540.68     26.52 o 
  15   5   4      343.61      358.80     24.95 o 
  17   5   4      397.39      339.45     28.96 o 
  19   5   4      782.48      699.76     51.26 o 
  21   5   4       68.67       72.97     28.80 o 
 -24   6   4       12.58        5.24     21.76 o 
 -22   6   4       75.07       82.25     28.16 o 
 -20   6   4       18.35       28.53     13.77 o 
 -18   6   4        0.10       -4.90     11.86 o 
 -16   6   4     1109.95     1123.83     38.30 o 
 -14   6   4     1701.96     1625.64     34.77 o 
 -12   6   4      319.54      339.76     16.03 o 
 -10   6   4      677.70      650.27     21.94 o 
  -8   6   4     1046.54      994.99     27.19 o 
  -6   6   4     3976.31     3749.94     60.97 o 
  -4   6   4     3797.39     3649.13     55.22 o 
  -2   6   4     2381.93     2400.66     39.83 o 
   0   6   4    11663.88    11157.56    146.77 o 
   2   6   4      217.57      199.24     14.44 o 
   4   6   4     1127.66     1240.38     30.07 o 
   6   6   4     3338.59     3399.58     54.33 o 
   8   6   4     2392.71     2448.40     49.02 o 
  10   6   4      916.07      903.33     35.16 o 
  12   6   4        2.65       12.32     17.11 o 
  14   6   4      378.70      477.54     34.39 o 
  16   6   4       66.86       53.19     20.19 o 
  18   6   4       13.11       19.96     24.54 o 
 -21   7   4       10.00      -20.74     20.74 o 
 -19   7   4        8.00        7.02     14.85 o 
 -17   7   4        1.85       10.69     13.45 o 
 -15   7   4        1.43        9.73     13.54 o 
 -13   7   4      799.38      730.68     39.69 o 
 -11   7   4       29.34       24.69     13.75 o 
  -9   7   4       92.35       90.35     13.34 o 
  -7   7   4      347.32      390.19     20.25 o 
  -5   7   4      853.37      797.50     28.12 o 
  -3   7   4       60.63      106.52     12.90 o 
  -1   7   4     1644.36     1644.81     34.58 o 
   1   7   4     8382.40     8072.96    117.36 o 
   3   7   4     2165.91     2159.77     56.07 o 
   5   7   4      512.92      583.33     40.41 o 
   7   7   4      120.87      177.57     21.93 o 
   9   7   4       36.24       46.83     18.32 o 
  11   7   4        4.91      -15.55     17.59 o 
  13   7   4        0.01      -19.61     21.48 o 
  15   7   4       66.57       64.03     28.15 o 
  17   7   4       45.39       57.65     29.62 o 
 -18   8   4       90.34       85.71     25.24 o 
 -16   8   4      100.05      112.57     25.83 o 
 -14   8   4      160.68       83.76     24.17 o 
 -12   8   4       14.55       25.58     20.48 o 
 -10   8   4     1072.27     1088.34     51.41 o 
  -8   8   4      572.76      630.24     37.04 o 
  -6   8   4      329.30      338.48     26.70 o 
  -4   8   4      469.32      411.37     34.69 o 
  -2   8   4      394.36      417.62     36.96 o 
   0   8   4       38.47       36.49     26.15 o 
   2   8   4        5.83        0.55     24.65 o 
   4   8   4      119.36       83.44     24.95 o 
   6   8   4        4.25       -2.33     21.37 o 
   8   8   4       68.57       50.46     24.96 o 
  10   8   4       23.37       65.33     28.31 o 
  12   8   4      141.66       89.98     35.39 o 
  14   8   4       24.73        3.21     32.57 o 
 -15   9   4      108.06       86.29     38.04 o 
 -13   9   4       81.34       77.92     35.68 o 
 -11   9   4      888.73      888.57     71.09 o 
  -9   9   4      653.82      642.50     61.32 o 
  -7   9   4      469.28      489.00     43.55 o 
  -5   9   4      979.30     1077.01     74.98 o 
  -3   9   4      641.52      741.56     57.10 o 
  -1   9   4      326.58      311.54     42.84 o 
   1   9   4       10.26       16.42     27.18 o 
   3   9   4       34.19       21.74     27.47 o 
   5   9   4      548.95      558.01     51.92 o 
   7   9   4     1036.66     1126.85     73.81 o 
   9   9   4      423.82      395.30     56.19 o 
  -4  10   4      220.62      217.32     36.80 o 
  -2  10   4        5.90      -22.80     29.82 o 
   0  10   4       43.25        1.63     30.33 o 
 -29   1   5      369.20      395.57     31.32 o 
 -27   1   5       95.35       78.76     18.32 o 
 -25   1   5      107.52       90.86     16.86 o 
 -23   1   5     1366.94     1355.17     33.40 o 
 -21   1   5      175.72      162.78     10.98 o 
 -19   1   5      275.50      306.15     14.88 o 
 -17   1   5       48.74       66.73      5.91 o 
 -15   1   5      893.74      909.20     16.52 o 
 -13   1   5     1687.11     1710.79     25.39 o 
 -11   1   5     2868.16     2840.11     35.78 o 
  -9   1   5     2014.63     2094.57     52.48 o 
  -7   1   5    12233.00    11014.59    108.94 o 
  -5   1   5     4508.38     3983.05     44.91 o 
  -3   1   5     2466.42     1758.71     19.66 o 
  -1   1   5    25038.98    22860.57    211.25 o 
   1   1   5       98.78      127.05      5.51 o 
   3   1   5     2913.43     2970.71     39.98 o 
   5   1   5    14076.38    14299.42    155.10 o 
   7   1   5     3170.35     3043.71     40.74 o 
   9   1   5     6103.84     6207.75     80.90 o 
  11   1   5     5375.90     5283.14     67.03 o 
  13   1   5      425.05      438.17     16.66 o 
  15   1   5      884.11      831.81     24.53 o 
  17   1   5        8.40       -7.20     10.61 o 
  19   1   5     1009.31     1023.39     44.22 o 
  21   1   5       21.07       13.76     16.85 o 
  23   1   5      110.51       79.32     27.30 o 
 -30   2   5        9.66       -3.15     18.08 o 
 -28   2   5      292.93      288.05     28.35 o 
 -26   2   5      571.03      589.18     35.70 o 
 -24   2   5       11.38       10.33     12.59 o 
 -22   2   5      840.66      877.76     26.83 o 
 -20   2   5       22.24       22.89      7.30 o 
 -18   2   5     1194.82     1116.94     25.20 o 
 -16   2   5        2.81       -0.84      4.20 o 
 -14   2   5      495.21      651.23     12.61 o 
 -12   2   5      438.55      419.39     13.66 o 
 -10   2   5      138.81      180.83      6.10 o 
  -8   2   5    10213.98    11230.54    120.11 o 
  -6   2   5     3927.47     3957.01     41.47 o 
  -4   2   5      129.02      168.33      7.24 o 
  -2   2   5     4427.94     4674.75     56.85 o 
   0   2   5      120.85      110.60      6.00 o 
   2   2   5       22.67       22.34      5.55 o 
   4   2   5       14.65       83.42      7.36 o 
   6   2   5        7.61       13.25      6.43 o 
   8   2   5     2169.71     2329.68     36.68 o 
  10   2   5      725.19      804.99     21.97 o 
  12   2   5     1651.72     1653.97     31.15 o 
  14   2   5     1403.93     1365.94     29.97 o 
  16   2   5     2343.87     2234.50     44.72 o 
  18   2   5      160.56      185.24     18.86 o 
  20   2   5      308.43      308.96     23.04 o 
  22   2   5       41.02       12.29     20.91 o 
 -29   3   5       60.55       61.64     21.37 o 
 -27   3   5       90.36       61.75     19.25 o 
 -25   3   5      308.75      301.48     25.47 o 
 -23   3   5        1.82       -5.50     10.90 o 
 -21   3   5       96.68       98.90     12.14 o 
 -19   3   5        0.78       -4.49      5.56 o 
 -17   3   5      949.04      884.05     16.34 o 
 -15   3   5      162.71      193.68      7.90 o 
 -13   3   5     1847.85     1804.15     24.08 o 
 -11   3   5     1011.13     1223.38     18.58 o 
  -9   3   5      545.92      634.83     12.96 o 
  -7   3   5     4200.80     4758.78     55.01 o 
  -5   3   5    16221.17    17289.57    191.63 o 
  -3   3   5    11680.84    12773.52    152.91 o 
  -1   3   5    13581.35    14541.63    167.95 o 
   1   3   5      225.01      277.27     11.81 o 
   3   3   5       47.76       85.40      7.19 o 
   5   3   5     1378.25     1377.68     25.41 o 
   7   3   5      432.68      516.60     19.57 o 
   9   3   5      331.51      281.13     13.99 o 
  11   3   5      293.13      319.52     15.05 o 
  13   3   5      236.61      227.06     14.27 o 
  15   3   5      272.49      297.90     17.66 o 
  17   3   5      813.51      827.48     39.02 o 
  19   3   5      122.54      111.80     19.83 o 
  21   3   5      138.78      119.84     29.26 o 
 -28   4   5       22.96       -6.93     18.60 o 
 -26   4   5       10.31      -11.98     26.92 o 
 -24   4   5       89.08      133.89     19.45 o 
 -22   4   5       42.61       50.17      9.29 o 
 -20   4   5      384.04      339.91     17.10 o 
 -18   4   5      568.01      627.45     17.86 o 
 -16   4   5     1041.41     1059.87     21.51 o 
 -14   4   5      221.97      228.28     10.10 o 
 -12   4   5      229.26      311.55     12.26 o 
 -10   4   5      321.93      450.13     13.36 o 
  -8   4   5        1.59       23.35      6.11 o 
  -6   4   5      409.90      550.46     15.34 o 
  -4   4   5     8802.93     9042.18    108.54 o 
  -2   4   5        2.68       26.98      6.65 o 
   0   4   5     1053.16     1157.02     22.84 o 
   2   4   5      195.19      229.96     11.25 o 
   4   4   5      496.26      569.67     16.31 o 
   6   4   5      173.80      201.56      9.98 o 
   8   4   5       31.62       58.05      9.66 o 
  10   4   5      533.46      482.84     19.35 o 
  12   4   5      704.18      672.04     23.28 o 
  14   4   5        5.84       -2.59     10.29 o 
  16   4   5      818.66      805.27     32.85 o 
  18   4   5       49.03       77.93     18.27 o 
  20   4   5        7.21       25.44     24.20 o 
 -27   5   5      204.81      236.10     30.85 o 
 -25   5   5       53.15       42.76     20.90 o 
 -23   5   5        7.98       -4.74     15.44 o 
 -21   5   5       14.18        3.09      9.34 o 
 -19   5   5      778.07      715.53     23.93 o 
 -17   5   5      332.38      361.85     15.03 o 
 -15   5   5      614.28      594.20     21.10 o 
 -13   5   5      522.93      516.63     15.85 o 
 -11   5   5      954.56      910.02     23.51 o 
  -9   5   5      342.37      360.27     14.53 o 
  -7   5   5       41.01       39.94      7.44 o 
  -5   5   5      169.81      181.05     11.37 o 
  -3   5   5     1929.06     1894.12     31.84 o 
  -1   5   5      593.42      673.87     19.87 o 
   1   5   5      470.65      509.18     27.15 o 
   3   5   5      921.76      903.64     25.05 o 
   5   5   5      551.18      598.54     21.89 o 
   7   5   5      343.47      302.68     12.66 o 
   9   5   5      880.69      936.52     28.10 o 
  11   5   5      248.61      265.66     16.96 o 
  13   5   5      252.90      259.60     19.52 o 
  15   5   5        8.43      -10.37     20.66 o 
  17   5   5       57.96       27.19     18.64 o 
  19   5   5        2.18      -21.60     21.60 o 
 -24   6   5       38.22       63.57     24.49 o 
 -22   6   5       42.43       70.47     19.61 o 
 -20   6   5       68.08       83.28     15.02 o 
 -18   6   5      142.57      146.87     15.07 o 
 -16   6   5      609.27      576.92     23.93 o 
 -14   6   5       25.22       12.52      8.85 o 
 -12   6   5      677.82      778.40     22.64 o 
 -10   6   5       41.09       50.18     11.37 o 
  -8   6   5     1393.61     1397.20     30.12 o 
  -6   6   5      261.17      247.58     14.44 o 
  -4   6   5       57.51       37.28     10.49 o 
  -2   6   5      120.10      115.72     12.27 o 
   0   6   5       41.69       41.89      9.99 o 
   2   6   5      468.98      446.35     27.53 o 
   4   6   5       18.37       26.55     10.41 o 
   6   6   5      612.92      587.05     23.73 o 
   8   6   5       10.05       16.88     12.90 o 
  10   6   5       17.69       43.64     15.90 o 
  12   6   5      258.62      247.53     23.47 o 
  14   6   5       10.45       30.92     21.61 o 
  16   6   5      167.73      159.58     28.50 o 
  18   6   5        7.69        8.54     26.28 o 
 -23   7   5      108.60       98.21     29.56 o 
 -21   7   5       74.50       24.35     28.16 o 
 -19   7   5        1.03       -1.82     15.30 o 
 -17   7   5       20.67        3.42     12.65 o 
 -15   7   5      173.01      182.04     19.13 o 
 -13   7   5        3.13      -11.66     11.66 o 
 -11   7   5      180.25      171.29     16.10 o 
  -9   7   5      326.04      351.39     19.48 o 
  -7   7   5      463.98      423.41     21.44 o 
  -5   7   5       97.35      100.53     14.04 o 
  -3   7   5      976.24      928.03     32.07 o 
  -1   7   5      875.63      911.30     32.23 o 
   1   7   5      488.07      445.62     27.86 o 
   3   7   5      236.56      292.81     27.35 o 
   5   7   5     1272.83     1297.21     53.97 o 
   7   7   5       93.05      118.64     22.27 o 
   9   7   5      760.26      742.14     41.92 o 
  11   7   5      708.13      700.91     44.37 o 
  13   7   5      364.39      338.02     40.21 o 
  15   7   5       16.13        2.03     26.39 o 
 -18   8   5       29.26       32.35     25.02 o 
 -16   8   5       24.06       -5.56     20.95 o 
 -14   8   5       38.05       11.21     20.97 o 
 -12   8   5      478.51      466.71     37.64 o 
 -10   8   5      194.18      232.42     25.97 o 
  -8   8   5       71.27       80.26     19.71 o 
  -6   8   5        4.70      -16.49     16.49 o 
  -4   8   5       17.02      -10.37     18.55 o 
  -2   8   5        0.07       23.38     20.90 o 
   0   8   5       31.59       69.43     27.27 o 
   2   8   5       17.52      -25.37     44.46 o 
   4   8   5       79.19       31.48     25.58 o 
   6   8   5      400.05      365.53     43.13 o 
   8   8   5      156.29      174.98     30.58 o 
  10   8   5      301.87      262.78     40.43 o 
  12   8   5      233.50      287.01     64.00 o 
 -15   9   5       90.16      116.70     31.75 o 
 -13   9   5       50.91       71.59     55.33 o 
 -11   9   5      123.86      123.21     37.92 o 
  -9   9   5       21.68       41.87     29.40 o 
  -7   9   5       11.39       27.69     24.95 o 
  -5   9   5       28.27       56.40     29.65 o 
  -3   9   5       57.48       33.76     29.58 o 
  -1   9   5      107.91       75.53     32.47 o 
   1   9   5       56.15       52.64     30.36 o 
   3   9   5      105.72      131.89     33.64 o 
   5   9   5       88.05       71.96     32.79 o 
   7   9   5       22.23       21.25     30.54 o 
 -30   0   6      640.53      639.96     53.84 o 
 -28   0   6      111.31      101.64     46.20 o 
 -26   0   6      666.30      679.60     49.63 o 
 -24   0   6       18.60       11.48     13.64 o 
 -22   0   6     1403.54     1315.27     38.01 o 
 -20   0   6     1136.06     1096.64     28.82 o 
 -18   0   6     7322.32     6945.04    131.34 o 
 -16   0   6      429.24      423.93     15.72 o 
 -14   0   6     3329.94     3319.04     69.94 o 
 -12   0   6     1802.44     1791.69     49.75 o 
 -10   0   6     3926.90     3047.46    150.59 o 
  -8   0   6      537.14      461.25     16.89 o 
  -6   0   6     8313.78    11046.23    155.40 o 
  -4   0   6    21244.85    18280.38    233.19 o 
  -2   0   6      321.25       72.23      6.38 o 
   0   0   6    17478.94    17254.70    233.08 o 
   2   0   6     4003.81     3430.71     61.39 o 
   4   0   6     2428.64     1709.13     39.79 o 
   6   0   6      498.60      380.18     17.67 o 
   8   0   6    13123.00    14141.78    234.33 o 
  10   0   6       81.66      126.51     16.77 o 
  12   0   6     4366.22     4388.20     85.88 o 
  14   0   6        0.73        2.59     12.74 o 
  16   0   6      132.16      137.32     22.51 o 
  18   0   6       25.73       25.02     18.41 o 
  20   0   6      373.71      374.09     45.94 o 
  22   0   6       10.37      -20.92     32.05 o 
 -31   1   6      563.17      530.11     36.44 o 
 -29   1   6      863.03      865.84     43.63 o 
 -27   1   6      274.82      257.62     23.31 o 
 -25   1   6       33.27       29.99     13.42 o 
 -23   1   6       83.69       72.91     10.10 o 
 -21   1   6      296.85      323.26     13.34 o 
 -19   1   6      210.73      152.54      8.21 o 
 -17   1   6      413.16      354.31     12.40 o 
 -15   1   6     4538.41     4573.17     61.51 o 
 -13   1   6     7878.30     7453.55    108.84 o 
 -11   1   6     2551.08     2689.41     38.46 o 
  -9   1   6      194.22      235.34      5.66 o 
  -7   1   6    31132.99    29599.10    291.38 o 
  -5   1   6     3282.42     3061.93     59.17 o 
  -3   1   6    14323.82    13810.34    126.13 o 
  -1   1   6     2743.82     2906.91     45.94 o 
   1   1   6     3628.36     3539.80     44.48 o 
   3   1   6      266.25      231.21      8.14 o 
   5   1   6     4915.08     5366.85     65.06 o 
   7   1   6     4893.21     4220.55     55.97 o 
   9   1   6     1211.80     1152.94     23.84 o 
  11   1   6     1815.98     1957.19     34.33 o 
  13   1   6     1991.29     2111.99     38.69 o 
  15   1   6      248.44      275.87     16.83 o 
  17   1   6        9.87       21.11     13.60 o 
  19   1   6       31.76       17.21     13.78 o 
  21   1   6       31.73      -12.78     25.94 o 
  23   1   6        8.78       18.38     23.05 o 
 -30   2   6      296.97      299.81     30.88 o 
 -28   2   6      256.40      259.29     25.83 o 
 -26   2   6        0.27       -5.99     13.24 o 
 -24   2   6      131.77      116.59     17.26 o 
 -22   2   6       86.53      108.89     11.51 o 
 -20   2   6        0.10       12.02      6.41 o 
 -18   2   6      224.20      267.51     10.86 o 
 -16   2   6     1224.50     1314.98     23.11 o 
 -14   2   6     1202.99     1219.51     21.76 o 
 -12   2   6     4491.33     4502.37     55.06 o 
 -10   2   6     9082.32     9075.06    100.29 o 
  -8   2   6     4555.00     3958.87     43.74 o 
  -6   2   6       20.96       50.88      4.06 o 
  -4   2   6     1903.41     2242.89     27.39 o 
  -2   2   6      268.71      314.74     12.23 o 
   0   2   6       82.15      117.17      6.75 o 
   2   2   6    10771.03    10110.56    122.46 o 
   4   2   6      803.59      960.14     25.80 o 
   6   2   6      309.55      446.54     17.99 o 
   8   2   6      117.66      164.50      9.27 o 
  10   2   6     3067.63     3052.69     46.11 o 
  12   2   6     2517.01     2387.24     39.45 o 
  14   2   6       38.65       59.77     11.75 o 
  16   2   6      208.33      223.75     19.27 o 
  18   2   6       11.01       -8.13     13.08 o 
  20   2   6        5.07       -8.03     17.76 o 
  22   2   6        0.73        7.49     24.07 o 
 -29   3   6       11.77      -11.10     16.63 o 
 -27   3   6       32.82       44.48     17.18 o 
 -25   3   6      144.26      151.90     19.43 o 
 -23   3   6      213.88      224.21     18.95 o 
 -21   3   6       14.21       17.36      9.46 o 
 -19   3   6      403.82      501.89     19.66 o 
 -17   3   6      481.93      520.50     13.79 o 
 -15   3   6     1011.64      917.29     15.18 o 
 -13   3   6       12.25        4.53      4.24 o 
 -11   3   6     2897.36     3034.09     36.05 o 
  -9   3   6     1465.62     1119.31     17.66 o 
  -7   3   6      425.25      404.23     10.10 o 
  -5   3   6     3406.56     3866.26     49.41 o 
  -3   3   6       73.72       56.46      6.04 o 
  -1   3   6      405.96      559.48     21.25 o 
   1   3   6        7.10       18.38      4.90 o 
   3   3   6     1025.60     1289.96     24.19 o 
   5   3   6      599.53      834.23     20.65 o 
   7   3   6      178.48      157.33     10.95 o 
   9   3   6      278.97      364.24     15.47 o 
  11   3   6     3233.81     3253.50     53.17 o 
  13   3   6      423.00      376.14     19.10 o 
  15   3   6      190.07      210.33     17.97 o 
  17   3   6        0.01      -13.64     13.73 o 
  19   3   6       97.35       80.67     20.05 o 
  21   3   6        5.88       -1.50     23.19 o 
 -28   4   6        0.07       11.15     18.14 o 
 -26   4   6      448.37      511.44     36.53 o 
 -24   4   6      436.68      473.95     38.32 o 
 -22   4   6      863.25      961.81     40.08 o 
 -20   4   6     1566.01     1561.51     36.88 o 
 -18   4   6      854.98      888.60     20.20 o 
 -16   4   6     2022.08     1929.16     28.93 o 
 -14   4   6     1284.49     1233.89     20.26 o 
 -12   4   6     3356.71     3464.44     45.09 o 
 -10   4   6     2580.54     2549.55     37.75 o 
  -8   4   6     6530.00     7015.46     88.88 o 
  -6   4   6     2713.92     2400.24     33.82 o 
  -4   4   6      292.35      189.90      9.77 o 
  -2   4   6       86.91      105.26      8.60 o 
   0   4   6     3675.62     3289.36     49.47 o 
   2   4   6     1395.46     1335.30     27.90 o 
   4   4   6       69.04       86.63      9.22 o 
   6   4   6      621.47      687.74     20.81 o 
   8   4   6     4017.65     3763.13     53.66 o 
  10   4   6       13.54       23.16     10.26 o 
  12   4   6      130.79      180.59     15.38 o 
  14   4   6      647.67      655.56     28.54 o 
  16   4   6      162.09      207.72     25.23 o 
  18   4   6       35.17       43.61     17.67 o 
  20   4   6       72.40      -20.69     37.10 o 
 -27   5   6      590.87      550.61     48.04 o 
 -25   5   6      436.04      416.72     35.69 o 
 -23   5   6      495.32      520.99     33.12 o 
 -21   5   6      136.86      168.45     15.63 o 
 -19   5   6      798.00      762.19     23.31 o 
 -17   5   6      384.05      358.31     15.03 o 
 -15   5   6     1730.27     1776.76     31.46 o 
 -13   5   6     1899.08     1880.45     31.46 o 
 -11   5   6     3650.98     3696.51     51.51 o 
  -9   5   6     1924.39     1719.77     31.10 o 
  -7   5   6     5506.07     5409.97     68.25 o 
  -5   5   6      244.17      205.51     11.94 o 
  -3   5   6     2103.32     2233.53     37.26 o 
  -1   5   6     2513.07     2497.79     47.40 o 
   1   5   6     2799.54     2708.16     43.58 o 
   3   5   6      128.87      112.46     10.49 o 
   5   5   6       19.67        8.76      8.19 o 
   7   5   6     2349.95     2216.82     38.91 o 
   9   5   6      325.12      344.79     18.52 o 
  11   5   6      568.96      525.51     24.63 o 
  13   5   6      428.12      437.43     26.11 o 
  15   5   6     1352.88     1399.76     55.98 o 
  17   5   6        1.55       13.78     22.26 o 
  19   5   6      100.81      100.87     30.03 o 
 -24   6   6      253.76      328.21     34.26 o 
 -22   6   6        9.13      -13.17     16.44 o 
 -20   6   6       30.70       33.59     13.73 o 
 -18   6   6      716.03      764.51     28.57 o 
 -16   6   6      288.66      332.21     17.94 o 
 -14   6   6        3.81       13.50      8.67 o 
 -12   6   6      520.50      564.88     19.45 o 
 -10   6   6      862.16      912.48     25.82 o 
  -8   6   6      322.82      418.53     18.19 o 
  -6   6   6      340.84      323.92     15.00 o 
  -4   6   6     1117.07     1012.09     26.44 o 
  -2   6   6     2809.03     2769.21     45.94 o 
   0   6   6      422.19      420.34     18.19 o 
   2   6   6       24.77       18.72      8.56 o 
   4   6   6     2093.96     2316.86     42.01 o 
   6   6   6      733.46      721.07     29.65 o 
   8   6   6      417.76      365.12     25.44 o 
  10   6   6      291.43      296.17     25.81 o 
  12   6   6     1403.68     1409.76     52.90 o 
  14   6   6      175.09      191.38     32.50 o 
  16   6   6       77.46       32.86     26.82 o 
 -23   7   6       19.33        0.61     23.15 o 
 -21   7   6       35.55       38.52     24.21 o 
 -19   7   6        8.35      -14.31     14.31 o 
 -17   7   6       64.94       72.03     15.24 o 
 -15   7   6       48.19       31.04     16.28 o 
 -13   7   6      581.91      547.11     27.47 o 
 -11   7   6      165.22      147.03     14.96 o 
  -9   7   6        5.48        4.04     11.41 o 
  -7   7   6        1.16       13.84     11.47 o 
  -5   7   6      244.04      271.87     19.10 o 
  -3   7   6        0.17       -3.10     13.09 o 
  -1   7   6      311.29      335.18     23.72 o 
   1   7   6       69.87       46.47     18.67 o 
   3   7   6      148.89      138.30     22.39 o 
   5   7   6     1112.06     1141.80     51.22 o 
   7   7   6      905.87      767.75     42.88 o 
   9   7   6      695.52      789.49     44.73 o 
  11   7   6      221.76      230.27     31.75 o 
  13   7   6       17.00       33.02     27.39 o 
  15   7   6        5.33        3.53     29.28 o 
 -20   8   6      104.87       96.07     27.75 o 
 -18   8   6      113.67       90.46     27.25 o 
 -16   8   6        0.15      -14.71     18.74 o 
 -14   8   6      476.34      495.73     46.15 o 
 -12   8   6      444.55      489.73     42.24 o 
 -10   8   6       63.86      121.90     19.81 o 
  -8   8   6      236.66      282.88     25.95 o 
  -6   8   6        3.11      -16.28     16.28 o 
  -4   8   6      127.49      133.37     26.73 o 
  -2   8   6      198.72      186.28     28.39 o 
   0   8   6      346.75      332.41     39.89 o 
   2   8   6       92.61       67.16     27.92 o 
   4   8   6       90.45       47.26     27.40 o 
   6   8   6       45.61       62.13     28.63 o 
   8   8   6       11.14       -5.18     25.96 o 
  10   8   6      343.61      244.23     70.47 o 
  12   8   6        6.21       45.43     44.15 o 
 -15   9   6      186.81      150.61     34.64 o 
 -13   9   6      376.90      366.65     43.95 o 
 -11   9   6      197.10      209.19     36.99 o 
  -9   9   6      515.61      613.07     52.78 o 
  -7   9   6      457.71      543.59     49.80 o 
  -5   9   6      375.69      440.96     46.45 o 
  -3   9   6      171.76      273.58     40.50 o 
  -1   9   6       63.55       96.99     34.83 o 
   1   9   6       64.39       27.83     29.27 o 
   3   9   6      235.29      205.72     43.72 o 
   5   9   6       94.12       64.16     35.32 o 
   7   9   6        0.10        3.73     29.14 o 
 -31   1   7        6.38       22.72     16.00 o 
 -29   1   7      540.50      525.43     32.24 o 
 -27   1   7      288.10      259.76     21.76 o 
 -25   1   7       95.20       77.89     11.58 o 
 -23   1   7      240.00      266.99     14.68 o 
 -21   1   7     2041.60     2060.36     35.87 o 
 -19   1   7      942.99     1046.32     18.99 o 
 -17   1   7     1374.72     1457.42     23.70 o 
 -15   1   7     9816.11     9908.73    128.15 o 
 -13   1   7    23134.74    23954.35    318.21 o 
 -11   1   7     7645.63     7154.06     93.22 o 
  -9   1   7     5441.12     5656.81     62.13 o 
  -7   1   7      557.61      786.55     24.09 o 
  -5   1   7      463.06      311.51      7.15 o 
  -3   1   7     1338.86     1316.39     19.10 o 
  -1   1   7      812.01      879.54     13.90 o 
   1   1   7     6727.17     5875.36     70.70 o 
   3   1   7     6321.95     6698.89     80.57 o 
   5   1   7     2251.68     2120.71     33.86 o 
   7   1   7      812.51      932.90     19.96 o 
   9   1   7     2440.69     2246.83     37.49 o 
  11   1   7      156.87      151.49     12.37 o 
  13   1   7     4026.63     3753.16     59.70 o 
  15   1   7        4.85        7.66     10.77 o 
  17   1   7      847.30      896.73     36.84 o 
  19   1   7        1.15       11.95     16.84 o 
  21   1   7       96.09       74.54     27.68 o 
 -30   2   7       41.44       56.58     21.98 o 
 -28   2   7      414.83      409.82     35.82 o 
 -26   2   7      148.61      201.16     18.79 o 
 -24   2   7     1027.55     1042.67     32.81 o 
 -22   2   7     2103.81     2223.22     45.34 o 
 -20   2   7     2508.22     2454.64     40.75 o 
 -18   2   7     2118.03     2268.14     37.06 o 
 -16   2   7      478.89      502.22     12.27 o 
 -14   2   7    23110.37    23610.63    278.98 o 
 -12   2   7      499.47      478.63     10.87 o 
 -10   2   7     6256.09     5683.72     62.43 o 
  -8   2   7      389.23      377.49     10.63 o 
  -6   2   7       93.82      131.71      5.29 o 
  -4   2   7        5.57       39.26      4.82 o 
  -2   2   7     9779.56     9870.19    108.75 o 
   0   2   7      678.56      636.98     39.61 o 
   2   2   7     5772.10     5305.77     71.01 o 
   4   2   7       59.43       30.20      8.09 o 
   6   2   7     3517.19     3385.06     47.13 o 
   8   2   7      661.53      582.58     16.73 o 
  10   2   7      109.66       97.99      9.33 o 
  12   2   7     2567.80     2510.35     41.85 o 
  14   2   7     1887.76     1894.09     41.16 o 
  16   2   7      213.31      240.45     21.04 o 
  18   2   7      838.91      813.79     43.98 o 
  20   2   7      421.93      492.83     45.52 o 
 -29   3   7       57.38       52.17     18.00 o 
 -27   3   7       16.87       11.30     14.16 o 
 -25   3   7        0.11        7.44     12.93 o 
 -23   3   7       11.58       15.73     10.02 o 
 -21   3   7      373.28      435.69     21.09 o 
 -19   3   7     2157.12     2123.68     40.03 o 
 -17   3   7     1327.58     1277.38     24.74 o 
 -15   3   7     5624.88     5640.02     72.90 o 
 -13   3   7     1585.04     1690.58     23.78 o 
 -11   3   7     1316.58     1281.87     22.81 o 
  -9   3   7     3338.59     3244.72     37.69 o 
  -7   3   7     5868.11     5930.42     71.95 o 
  -5   3   7     1723.67     1780.93     37.04 o 
  -3   3   7     9877.82     9651.86    114.28 o 
  -1   3   7     7472.29     7479.94     94.18 o 
   1   3   7     2095.14     1841.74     31.52 o 
   3   3   7      892.53     1014.74     21.98 o 
   5   3   7      731.24      687.24     19.76 o 
   7   3   7     2701.20     2576.78     41.83 o 
   9   3   7     2301.21     2204.73     38.86 o 
  11   3   7      925.60      847.74     25.92 o 
  13   3   7     5358.98     5292.69     85.89 o 
  15   3   7     1287.57     1315.06     45.21 o 
  17   3   7      312.58      288.90     28.23 o 
  19   3   7      566.20      572.93     41.43 o 
  21   3   7      118.44      129.80     30.96 o 
 -28   4   7        0.20       -5.02     17.00 o 
 -26   4   7        7.16        6.81     14.85 o 
 -24   4   7      157.23      177.87     20.71 o 
 -22   4   7        4.81        0.77     12.00 o 
 -20   4   7      435.07      434.72     25.89 o 
 -18   4   7     1157.44     1205.17     27.01 o 
 -16   4   7     1672.77     1747.79     25.36 o 
 -14   4   7      396.03      360.65     11.42 o 
 -12   4   7      736.55      686.61     15.67 o 
 -10   4   7      524.17      588.12     16.81 o 
  -8   4   7        6.18       13.99      6.09 o 
  -6   4   7     1832.00     2197.72     34.17 o 
  -4   4   7     5151.84     5166.40     66.71 o 
  -2   4   7     6421.19     6510.99     84.64 o 
   0   4   7      878.58      989.28     22.25 o 
   2   4   7       54.74       32.51      7.07 o 
   4   4   7     2293.29     2282.59     37.47 o 
   6   4   7      353.30      392.20     18.71 o 
   8   4   7      611.97      722.75     22.89 o 
  10   4   7      154.39      137.40     14.07 o 
  12   4   7      468.54      462.86     24.45 o 
  14   4   7      936.19      955.50     39.91 o 
  16   4   7       38.06       24.45     18.96 o 
  18   4   7      258.96      277.07     26.56 o 
  20   4   7       90.90      156.25     33.51 o 
 -27   5   7       93.99      101.25     23.75 o 
 -25   5   7       80.36       57.20     22.98 o 
 -23   5   7      649.25      591.40     34.83 o 
 -21   5   7        5.75       21.95     10.71 o 
 -19   5   7      511.05      464.81     17.55 o 
 -17   5   7       35.61       12.49      7.52 o 
 -15   5   7        0.98       -6.86      6.86 o 
 -13   5   7       23.55       24.15      7.55 o 
 -11   5   7        6.06       -6.89      7.44 o 
  -9   5   7     1026.17     1057.87     22.52 o 
  -7   5   7      106.04      132.75      9.76 o 
  -5   5   7     2345.28     2348.71     40.03 o 
  -3   5   7      789.69      772.96     24.68 o 
  -1   5   7       26.94       36.27      8.87 o 
   1   5   7      127.74      140.13     11.83 o 
   3   5   7      247.04      237.91     13.92 o 
   5   5   7     1471.83     1465.81     30.34 o 
   7   5   7     2732.19     2682.03     46.34 o 
   9   5   7        4.71       14.55     12.57 o 
  11   5   7      493.26      477.33     27.30 o 
  13   5   7      253.60      261.54     22.29 o 
  15   5   7       13.29       38.20     19.53 o 
  17   5   7       15.10       25.14     25.95 o 
 -26   6   7        3.02       16.26     21.61 o 
 -24   6   7        2.04      -10.67     17.01 o 
 -22   6   7      258.20      240.00     29.49 o 
 -20   6   7      470.45      526.94     28.41 o 
 -18   6   7        4.53       -3.67      9.01 o 
 -16   6   7      193.12      213.20     14.21 o 
 -14   6   7       33.20       57.56     10.28 o 
 -12   6   7       27.14       26.57      8.96 o 
 -10   6   7      315.26      284.60     15.55 o 
  -8   6   7     3526.87     3292.75     57.34 o 
  -6   6   7      580.59      513.41     19.95 o 
  -4   6   7      385.40      399.00     18.18 o 
  -2   6   7      402.17      455.96     19.47 o 
   0   6   7       72.45       73.39     11.52 o 
   2   6   7     1656.41     1624.33     38.30 o 
   4   6   7     1566.31     1702.24     38.02 o 
   6   6   7     3690.49     3474.26     77.02 o 
   8   6   7     2080.13     2111.89     75.67 o 
  10   6   7       67.17       59.85     21.38 o 
  12   6   7      133.14      134.09     26.88 o 
  14   6   7      130.59      117.10     30.14 o 
  16   6   7       89.50       63.63     31.53 o 
 -23   7   7      161.25      158.32     26.95 o 
 -21   7   7      601.61      521.99     45.71 o 
 -19   7   7      278.21      292.72     25.88 o 
 -17   7   7      415.18      351.68     25.01 o 
 -15   7   7      635.02      648.05     29.25 o 
 -13   7   7     1491.25     1445.66     43.37 o 
 -11   7   7      869.19      899.44     31.16 o 
  -9   7   7      963.94      878.44     31.11 o 
  -7   7   7     2692.50     2690.29     57.40 o 
  -5   7   7      326.28      289.57     21.47 o 
  -3   7   7       55.72       44.35     15.57 o 
  -1   7   7        3.21       10.94     15.85 o 
   1   7   7      123.53      152.11     22.83 o 
   3   7   7      662.50      717.63     50.71 o 
   5   7   7      367.86      329.83     33.57 o 
   7   7   7     1139.03     1087.79     57.82 o 
   9   7   7     1499.08     1758.48     71.53 o 
  11   7   7       22.74       54.26     27.91 o 
  13   7   7      294.14      321.00     48.55 o 
 -20   8   7       98.94      109.35     29.47 o 
 -18   8   7     1005.29     1002.77     90.87 o 
 -16   8   7      434.45      338.87     32.90 o 
 -14   8   7      276.49      270.24     26.42 o 
 -12   8   7      698.80      607.49     38.62 o 
 -10   8   7      833.40      869.14     39.70 o 
  -8   8   7      534.70      557.89     48.10 o 
  -6   8   7      305.25      289.48     31.11 o 
  -4   8   7      448.99      439.21     38.13 o 
  -2   8   7      557.37      614.29     70.14 o 
   0   8   7      124.19      148.30     32.97 o 
   2   8   7      391.27      356.98     41.64 o 
   4   8   7      244.11      193.03     35.76 o 
   6   8   7       52.75      118.19     36.83 o 
   8   8   7      508.71      546.89     52.72 o 
  10   8   7      180.37      209.16     44.88 o 
 -15   9   7        5.19      -21.32     23.00 o 
 -13   9   7      107.80      107.51     32.02 o 
 -11   9   7      399.51      546.93     51.20 o 
  -9   9   7      259.09      235.12     43.59 o 
  -7   9   7       19.82       16.81     31.88 o 
  -5   9   7      198.93      195.96     37.67 o 
  -3   9   7      597.35      454.00     63.23 o 
  -1   9   7      198.00      180.89     36.33 o 
   1   9   7      366.80      424.72     48.65 o 
   3   9   7      334.75      347.71     57.30 o 
   5   9   7       86.54       79.28     34.42 o 
 -32   0   8       53.86       90.94     25.33 o 
 -30   0   8       44.39       65.31     21.68 o 
 -28   0   8       73.88       91.63     21.78 o 
 -26   0   8      329.46      330.99     24.66 o 
 -24   0   8       11.55        9.39      9.26 o 
 -22   0   8        7.08       -3.81      7.27 o 
 -20   0   8      384.08      416.32     14.29 o 
 -18   0   8      171.74      196.57      9.63 o 
 -16   0   8     1255.67     1286.72     88.99 o 
 -14   0   8      640.14      573.28     65.03 o 
 -12   0   8     3204.63     4379.63    114.22 o 
 -10   0   8       62.10       86.98      8.70 o 
  -8   0   8    16782.07    15521.34    228.37 o 
  -6   0   8     1023.66     1123.71     19.97 o 
  -4   0   8      164.00      161.64      7.75 o 
  -2   0   8     4682.90     4731.60     72.87 o 
   0   0   8     3820.53     3935.94     59.79 o 
   2   0   8    13369.14    15740.05    238.26 o 
   4   0   8    21443.43    21539.53    344.18 o 
   6   0   8     6093.17     6155.52    111.14 o 
   8   0   8      443.55      361.87     20.50 o 
  10   0   8       87.61      117.56     15.64 o 
  12   0   8     2398.94     2337.29     60.46 o 
  14   0   8     4016.94     4113.39    108.32 o 
  16   0   8      370.56      364.76     37.33 o 
  18   0   8       21.63       45.76     26.57 o 
  20   0   8        9.60      -13.89     51.34 o 
 -31   1   8      120.71      143.96     19.17 o 
 -29   1   8       20.01       30.32     13.65 o 
 -27   1   8      111.07      145.29     16.50 o 
 -25   1   8      302.68      253.82     15.99 o 
 -23   1   8      564.30      552.38     16.61 o 
 -21   1   8      123.67      131.79      8.54 o 
 -19   1   8      949.93      862.96     16.68 o 
 -17   1   8      329.70      303.54      8.16 o 
 -15   1   8      196.04      200.65      7.62 o 
 -13   1   8    10286.99    10555.73    149.34 o 
 -11   1   8     1411.16     1363.51     19.12 o 
  -9   1   8     1889.69     1763.96     22.06 o 
  -7   1   8     5130.07     5265.59     55.07 o 
  -5   1   8      137.71      176.70      5.54 o 
  -3   1   8        3.59       14.61      3.48 o 
  -1   1   8     4951.97     4558.67     50.56 o 
   1   1   8     1931.23     1927.60     27.66 o 
   3   1   8     7568.95     8399.39     97.30 o 
   5   1   8      774.69      753.33     22.49 o 
   7   1   8     1446.77     1398.54     25.37 o 
   9   1   8     3282.77     3271.70     48.09 o 
  11   1   8      276.92      341.25     15.78 o 
  13   1   8       51.39       52.75     10.99 o 
  15   1   8      238.75      198.40     18.07 o 
  17   1   8      126.71       93.81     20.21 o 
  19   1   8       74.79       84.94     21.28 o 
  21   1   8       11.49       14.72     26.69 o 
 -30   2   8       43.07       42.50     27.66 o 
 -28   2   8       98.25       84.75     15.24 o 
 -26   2   8       16.33       23.67     12.00 o 
 -24   2   8      573.74      489.20     22.27 o 
 -22   2   8     1539.73     1569.31     32.32 o 
 -20   2   8      475.89      513.16     14.91 o 
 -18   2   8     1856.38     1963.91     32.54 o 
 -16   2   8      241.14      213.68      8.77 o 
 -14   2   8      238.19      360.39     19.48 o 
 -12   2   8       27.38       66.83      4.83 o 
 -10   2   8     4177.55     4503.60     50.74 o 
  -8   2   8     4414.79     4629.12     49.85 o 
  -6   2   8      216.65      365.99      9.94 o 
  -4   2   8      393.38      397.80     14.87 o 
  -2   2   8     1266.51     1132.33     18.65 o 
   0   2   8     1619.58     1460.06     24.35 o 
   2   2   8     5060.28     5606.25     78.89 o 
   4   2   8     3312.91     3030.25     45.95 o 
   6   2   8       39.94       32.45      7.75 o 
   8   2   8       97.77       66.75      8.99 o 
  10   2   8       24.22       36.73      8.82 o 
  12   2   8     1929.63     1878.44     40.73 o 
  14   2   8        0.67      -11.91     11.91 o 
  16   2   8       30.06       57.98     18.47 o 
  18   2   8        5.28       17.06     18.27 o 
  20   2   8      143.52      141.76     32.65 o 
 -29   3   8       62.36       54.93     16.19 o 
 -27   3   8       72.91       53.49     18.53 o 
 -25   3   8       10.59       -1.35     12.18 o 
 -23   3   8        4.43        8.88     11.71 o 
 -21   3   8        9.77       13.66      9.53 o 
 -19   3   8      321.95      341.47     17.69 o 
 -17   3   8     2709.30     2963.63     44.03 o 
 -15   3   8      480.37      513.51     18.39 o 
 -13   3   8      952.43     1030.01     16.32 o 
 -11   3   8     4889.66     4779.77     52.63 o 
  -9   3   8      305.39      383.13     11.01 o 
  -7   3   8     3407.81     3261.02     41.66 o 
  -5   3   8     2264.17     2295.53     31.88 o 
  -3   3   8     1162.80     1497.22     24.92 o 
  -1   3   8       77.28      138.64      9.22 o 
   1   3   8      919.63     1033.53     22.59 o 
   3   3   8      559.62      450.42     15.11 o 
   5   3   8      247.62      240.29     12.99 o 
   7   3   8      692.09      685.80     21.45 o 
   9   3   8     1852.77     1807.32     35.31 o 
  11   3   8       40.93       59.93     12.36 o 
  13   3   8      133.46      134.95     17.76 o 
  15   3   8      286.51      258.69     24.46 o 
  17   3   8        2.32       11.43     17.41 o 
  19   3   8       83.48      105.35     29.92 o 
 -28   4   8        4.92       10.05     15.35 o 
 -26   4   8       98.97      122.40     24.39 o 
 -24   4   8      291.13      287.05     26.73 o 
 -22   4   8      238.48      243.23     20.35 o 
 -20   4   8       63.87       46.95     12.20 o 
 -18   4   8     1654.50     1674.97     30.33 o 
 -16   4   8     3253.39     3323.80     43.37 o 
 -14   4   8     1699.64     1838.86     26.93 o 
 -12   4   8      622.19      647.34     16.96 o 
 -10   4   8     2788.14     2793.75     39.48 o 
  -8   4   8     1004.84     1039.37     20.33 o 
  -6   4   8     1209.32     1243.02     22.22 o 
  -4   4   8      207.30      354.29     13.88 o 
  -2   4   8     1983.85     1805.18     31.42 o 
   0   4   8     1026.15      992.14     22.78 o 
   2   4   8     4673.38     4286.00     65.66 o 
   4   4   8      238.50      281.17     14.52 o 
   6   4   8      471.16      492.88     19.36 o 
   8   4   8     2795.70     2601.69     44.98 o 
  10   4   8      957.54      992.60     34.75 o 
  12   4   8       11.29        8.36     14.36 o 
  14   4   8      249.26      213.84     24.53 o 
  16   4   8      510.31      448.27     38.23 o 
  18   4   8      163.29      182.57     34.98 o 
 -27   5   8       16.52       14.01     19.11 o 
 -25   5   8       55.07       55.26     18.13 o 
 -23   5   8      199.53      234.65     27.44 o 
 -21   5   8     2058.20     1927.40     46.97 o 
 -19   5   8       27.88       30.47      7.18 o 
 -17   5   8      231.26      286.61     13.39 o 
 -15   5   8       30.63       13.80      9.49 o 
 -13   5   8       17.19       27.62      7.64 o 
 -11   5   8     1910.08     1879.72     31.55 o 
  -9   5   8       31.94       20.66      7.91 o 
  -7   5   8       37.85       32.92      9.39 o 
  -5   5   8        6.08       10.80      7.76 o 
  -3   5   8      484.51      423.66     16.03 o 
  -1   5   8        0.19       -4.12      8.23 o 
   1   5   8     1695.40     1775.60     34.01 o 
   3   5   8     2034.29     1905.05     37.61 o 
   5   5   8        0.95       25.59     10.35 o 
   7   5   8     2809.01     2810.17     73.04 o 
   9   5   8      257.37      326.15     24.77 o 
  11   5   8      731.55      787.01     39.41 o 
  13   5   8      134.25      152.64     29.59 o 
  15   5   8      368.73      360.48     41.57 o 
  17   5   8       52.56       32.34     28.62 o 
 -26   6   8       18.97       58.15     23.21 o 
 -24   6   8        0.37      -25.44     25.44 o 
 -22   6   8       86.03       39.01     21.31 o 
 -20   6   8      138.85      171.24     18.10 o 
 -18   6   8      123.22      100.44     12.19 o 
 -16   6   8      218.30      188.77     13.29 o 
 -14   6   8      666.75      550.90     20.99 o 
 -12   6   8      127.32      101.37     10.70 o 
 -10   6   8      869.73      818.07     32.05 o 
  -8   6   8     3806.55     3583.34     59.61 o 
  -6   6   8     2158.00     2186.35     58.57 o 
  -4   6   8     1398.16     1320.49     31.03 o 
  -2   6   8     2790.18     2586.89     44.54 o 
   0   6   8     2392.43     2329.81     42.13 o 
   2   6   8       39.22       29.25      9.07 o 
   4   6   8      313.83      375.90     24.24 o 
   6   6   8      837.25      923.82     45.04 o 
   8   6   8      132.20      202.70     26.43 o 
  10   6   8       17.23       -3.53     18.44 o 
  12   6   8       48.29       96.84     25.85 o 
  14   6   8        7.15       37.94     26.39 o 
 -23   7   8       13.48       -3.21     22.12 o 
 -21   7   8       35.81       32.90     22.71 o 
 -19   7   8       91.52       84.38     20.85 o 
 -17   7   8      131.81      136.48     16.72 o 
 -15   7   8      109.30      103.96     15.13 o 
 -13   7   8      297.20      276.09     21.62 o 
 -11   7   8       35.75        8.58     12.63 o 
  -9   7   8     1366.07     1246.57     39.91 o 
  -7   7   8      687.44      581.38     28.15 o 
  -5   7   8       12.19       18.52     13.65 o 
  -3   7   8       74.68       31.06     16.63 o 
  -1   7   8        5.36        5.30     17.61 o 
   1   7   8     1011.15      992.58     75.94 o 
   3   7   8       85.28       61.50     26.98 o 
   5   7   8      107.78       61.90     27.56 o 
   7   7   8       32.94       61.64     28.11 o 
   9   7   8      496.08      530.41     49.90 o 
  11   7   8      142.02       21.45     31.53 o 
  13   7   8       64.70       58.18     46.01 o 
 -20   8   8      111.86       59.70     28.16 o 
 -18   8   8       12.63       49.15     28.05 o 
 -16   8   8        8.82       -3.97     18.02 o 
 -14   8   8        0.35       -7.05     14.65 o 
 -12   8   8      102.93      107.41     26.40 o 
 -10   8   8      144.00      123.19     24.84 o 
  -8   8   8      173.03      203.92     30.21 o 
  -6   8   8      179.59      190.57     26.60 o 
  -4   8   8      511.25      451.58     39.34 o 
  -2   8   8        9.81        0.50     38.29 o 
   0   8   8       80.05       24.08     26.98 o 
   2   8   8       38.96      -18.61     25.40 o 
   4   8   8      130.60      149.24     33.32 o 
   6   8   8        0.49       -3.47     25.94 o 
   8   8   8       40.67       63.14     30.23 o 
 -15   9   8        3.89       -1.73     23.96 o 
 -13   9   8       46.73       29.24     24.29 o 
 -11   9   8        0.61      -26.88     26.88 o 
  -9   9   8      231.63      196.33     41.95 o 
  -7   9   8       60.80       72.10     34.07 o 
  -5   9   8      116.85      110.74     38.00 o 
  -3   9   8      209.76      279.12     41.38 o 
  -1   9   8       74.14       71.37     31.39 o 
   1   9   8        0.43      -13.02     26.94 o 
   3   9   8       34.39       27.68     30.93 o 
 -31   1   9      402.59      418.33     26.33 o 
 -29   1   9       60.32       69.55     19.09 o 
 -27   1   9      228.26      241.66     14.64 o 
 -25   1   9      162.67      167.79     11.15 o 
 -23   1   9     1180.89     1212.28     25.32 o 
 -21   1   9      111.61      119.71      7.00 o 
 -19   1   9       37.14       29.98      4.95 o 
 -17   1   9     2092.51     2176.05     34.08 o 
 -15   1   9     1323.81     1416.73     33.94 o 
 -13   1   9      707.51      693.50     17.11 o 
 -11   1   9     4995.43     5893.67     65.48 o 
  -9   1   9     3116.08     2458.28     28.22 o 
  -7   1   9      466.74      596.24     10.18 o 
  -5   1   9      194.98      158.92      5.76 o 
  -3   1   9     3827.29     3574.97     40.86 o 
  -1   1   9       73.95       69.98      5.73 o 
   1   1   9     1229.98     1652.27     24.82 o 
   3   1   9       47.95       42.13      6.01 o 
   5   1   9      361.58      416.82     15.39 o 
   7   1   9      171.98      185.81     11.25 o 
   9   1   9       23.57       21.09      8.77 o 
  11   1   9      735.17      689.60     22.33 o 
  13   1   9        1.42       -6.36     12.06 o 
  15   1   9       29.53       19.00     14.87 o 
  17   1   9      108.53      102.39     21.81 o 
  19   1   9        5.66      -21.82     21.82 o 
 -30   2   9       24.18       19.12     13.56 o 
 -28   2   9       53.48       43.00     12.89 o 
 -26   2   9       74.66       68.77     11.86 o 
 -24   2   9       32.73       24.43     10.65 o 
 -22   2   9     1329.06     1301.14     35.82 o 
 -20   2   9     2246.12     2229.81     37.98 o 
 -18   2   9     7082.25     6950.85     97.63 o 
 -16   2   9     9550.40     9456.17    124.61 o 
 -14   2   9       62.43       67.82      5.11 o 
 -12   2   9     3687.02     3670.94     44.77 o 
 -10   2   9     5183.42     5630.42     61.14 o 
  -8   2   9      288.88      244.54      7.37 o 
  -6   2   9     2367.29     2531.37     33.72 o 
  -4   2   9     3131.56     3166.80     39.50 o 
  -2   2   9      890.20      978.05     19.10 o 
   0   2   9     1416.70     1852.82     29.43 o 
   2   2   9      407.07      366.40     17.72 o 
   4   2   9      654.21      798.50     21.41 o 
   6   2   9       88.44       74.51      9.26 o 
   8   2   9      440.93      421.37     16.13 o 
  10   2   9     1392.66     1439.60     30.22 o 
  12   2   9      134.56      106.64     15.52 o 
  14   2   9       21.89       26.36     15.71 o 
  16   2   9       42.21       13.71     19.90 o 
  18   2   9        4.03       -2.12     20.86 o 
 -31   3   9      238.71      185.88     22.77 o 
 -29   3   9       80.28       64.63     24.17 o 
 -27   3   9       96.86      135.57     17.85 o 
 -25   3   9      140.74      127.78     15.77 o 
 -23   3   9        0.43        6.80     11.20 o 
 -21   3   9      646.57      629.79     23.57 o 
 -19   3   9      268.73      264.22     11.86 o 
 -17   3   9     7010.78     7228.51     95.26 o 
 -15   3   9     1041.72     1020.47     17.91 o 
 -13   3   9     7541.42     7440.42     82.65 o 
 -11   3   9     3332.80     3143.04     38.72 o 
  -9   3   9     4082.73     4046.45     47.29 o 
  -7   3   9      554.42      541.59     13.74 o 
  -5   3   9    10447.37    10721.75    122.55 o 
  -3   3   9     9863.94    10074.85    124.49 o 
  -1   3   9     1429.24     1513.03     27.29 o 
   1   3   9     2369.89     2729.63     42.31 o 
   3   3   9      824.46      836.13     23.91 o 
   5   3   9     1315.87     1206.06     27.20 o 
   7   3   9        1.50       15.15      9.74 o 
   9   3   9      576.49      614.38     23.36 o 
  11   3   9      435.06      394.43     22.97 o 
  13   3   9       61.03       63.40     17.62 o 
  15   3   9        5.34       -8.62     19.91 o 
  17   3   9       84.35       88.29     28.92 o 
  19   3   9       28.42       36.90     27.65 o 
 -30   4   9       16.00       28.67     24.70 o 
 -28   4   9      153.83      125.23     19.36 o 
 -26   4   9        7.68       -5.89     13.94 o 
 -24   4   9       16.23       39.91     16.27 o 
 -22   4   9       63.27       53.45     15.58 o 
 -20   4   9      160.70      181.29     15.69 o 
 -18   4   9     1342.69     1285.81     26.01 o 
 -16   4   9      830.78      813.84     16.43 o 
 -14   4   9     1787.58     1782.65     24.99 o 
 -12   4   9     1145.02     1125.45     19.87 o 
 -10   4   9       10.12       27.43      6.58 o 
  -8   4   9     1398.86     1521.25     26.05 o 
  -6   4   9      917.41      930.70     19.91 o 
  -4   4   9     3402.59     3463.26     50.33 o 
  -2   4   9     1437.14     1514.23     28.48 o 
   0   4   9     1580.97     1686.58     31.30 o 
   2   4   9     1741.00     1586.56     32.22 o 
   4   4   9        5.84       -7.73      7.73 o 
   6   4   9     1108.60     1111.38     31.82 o 
   8   4   9       49.87       29.92     11.83 o 
  10   4   9     1035.28     1025.52     40.70 o 
  12   4   9      238.30      231.07     25.05 o 
  14   4   9        1.39       11.65     19.67 o 
  16   4   9      139.07       81.59     28.25 o 
  18   4   9       14.70       20.80     27.26 o 
 -27   5   9       79.60      122.43     21.06 o 
 -25   5   9      516.50      428.11     34.67 o 
 -23   5   9        7.64        5.33     17.79 o 
 -21   5   9       53.99       61.61      9.79 o 
 -19   5   9       94.30       63.60     10.36 o 
 -17   5   9       50.26       43.93      7.83 o 
 -15   5   9      172.58      156.88     11.06 o 
 -13   5   9       14.90       39.93      7.94 o 
 -11   5   9     4359.91     4329.63     60.85 o 
  -9   5   9        2.30       -2.84      7.61 o 
  -7   5   9      290.73      305.91     13.50 o 
  -5   5   9      462.99      475.11     16.56 o 
  -3   5   9       68.00       85.38     10.27 o 
  -1   5   9     1493.01     1627.78     32.13 o 
   1   5   9       17.22       29.02     10.05 o 
   3   5   9     1625.83     1584.01     35.42 o 
   5   5   9       25.29       42.02     10.93 o 
   7   5   9      684.96      632.85     31.91 o 
   9   5   9        4.86       31.25     19.58 o 
  11   5   9       79.43       76.10     21.08 o 
  13   5   9       98.69       42.16     22.55 o 
  15   5   9       65.14       44.53     26.12 o 
 -26   6   9      120.32      101.00     22.45 o 
 -24   6   9      649.03      606.44     43.61 o 
 -22   6   9       85.83      105.07     23.69 o 
 -20   6   9      460.96      506.55     28.85 o 
 -18   6   9      512.72      495.93     21.80 o 
 -16   6   9     1068.11     1078.89     29.33 o 
 -14   6   9      250.96      287.58     15.45 o 
 -12   6   9     1263.84     1425.25     30.67 o 
 -10   6   9     1612.77     1760.07     44.70 o 
  -8   6   9       69.14       65.00     11.57 o 
  -6   6   9        3.84       -3.23      9.75 o 
  -4   6   9      464.00      520.90     21.87 o 
  -2   6   9       88.47      100.31     12.33 o 
   0   6   9      402.77      443.54     19.48 o 
   2   6   9      280.85      286.07     23.69 o 
   4   6   9        2.23        2.42     16.37 o 
   6   6   9      122.34       92.41     21.55 o 
   8   6   9       12.19        0.64     19.06 o 
  10   6   9      545.53      528.38     41.97 o 
  12   6   9       20.21       23.52     25.56 o 
  14   6   9       18.08       35.77     43.86 o 
 -23   7   9      312.80      289.69     40.12 o 
 -21   7   9      160.93      196.04     30.64 o 
 -19   7   9      167.55      111.68     22.21 o 
 -17   7   9      408.08      382.03     22.18 o 
 -15   7   9      346.74      330.40     19.82 o 
 -13   7   9      625.01      633.29     28.57 o 
 -11   7   9      201.33      144.04     18.07 o 
  -9   7   9     1388.15     1382.16     41.31 o 
  -7   7   9       48.75       86.47     16.01 o 
  -5   7   9      430.06      347.53     25.16 o 
  -3   7   9        0.54       -3.66     15.65 o 
  -1   7   9      375.79      398.61     35.75 o 
   1   7   9        3.09       -6.97     22.47 o 
   3   7   9       14.72        0.47     22.89 o 
   5   7   9       17.58       -8.87     24.76 o 
   7   7   9        0.05       18.91     26.10 o 
   9   7   9       22.49       32.06     27.59 o 
  11   7   9        0.19       34.74     33.01 o 
 -20   8   9      128.06      141.20     28.30 o 
 -18   8   9        0.08      -26.60     30.03 o 
 -16   8   9       10.86      -15.59     15.59 o 
 -14   8   9      562.03      598.62     34.28 o 
 -12   8   9      782.02      809.79     47.68 o 
 -10   8   9      308.01      292.15     32.14 o 
  -8   8   9      226.87      272.10     31.96 o 
  -6   8   9      400.55      450.61     38.57 o 
  -4   8   9        8.24        6.03     22.68 o 
  -2   8   9      215.68      269.89     39.47 o 
   0   8   9      275.74      282.68     39.03 o 
   2   8   9      112.13       88.26     31.31 o 
   4   8   9      135.73      191.30     36.20 o 
   6   8   9       32.95      121.73     33.74 o 
   8   8   9        8.49       32.69     30.85 o 
 -15   9   9       41.23        0.12     25.78 o 
 -13   9   9      121.24       73.89     30.40 o 
 -11   9   9      104.27       95.30     36.11 o 
  -9   9   9       29.66       47.21     33.95 o 
  -7   9   9      964.38     1083.79    106.96 o 
  -5   9   9      149.99      182.11     43.45 o 
  -3   9   9      118.45      171.67     37.40 o 
  -1   9   9      312.60      330.93     43.98 o 
   1   9   9      136.69      159.96     49.17 o 
   3   9   9      188.79      218.11     42.94 o 
 -32   0  10      121.25      162.54     21.77 o 
 -30   0  10      374.55      342.28     28.24 o 
 -28   0  10      200.46      233.85     18.85 o 
 -26   0  10     1667.73     1825.91     51.87 o 
 -24   0  10      578.61      632.02     37.16 o 
 -22   0  10      359.83      323.43     61.61 o 
 -20   0  10     1659.02     1765.03     54.86 o 
 -18   0  10     4226.27     4546.38    234.45 o 
 -16   0  10      621.52      646.87     71.87 o 
 -14   0  10       86.11      149.75     11.89 o 
 -12   0  10      225.84      539.08     17.17 o 
 -10   0  10     1726.40     2193.59     37.57 o 
  -8   0  10     1062.60     1125.24     20.90 o 
  -6   0  10     1330.47     1460.66     26.56 o 
  -4   0  10     7962.71     7581.62    107.98 o 
  -2   0  10     3623.92     3682.42     57.52 o 
   0   0  10     3354.79     3570.78     64.34 o 
   2   0  10      191.39      291.90     19.17 o 
   4   0  10    15849.37    15631.81    240.37 o 
   6   0  10       91.30       81.11     13.27 o 
   8   0  10     8890.85     8423.27    139.91 o 
  10   0  10     4053.03     3831.55     88.19 o 
  12   0  10     2581.69     2698.00     82.10 o 
  14   0  10       63.88       58.49     26.59 o 
  16   0  10       28.95       37.97     32.05 o 
  18   0  10        1.31       20.93     42.78 o 
 -31   1  10      428.06      444.76     40.51 o 
 -29   1  10      499.63      476.57     22.29 o 
 -27   1  10      680.85      718.74     22.92 o 
 -25   1  10      844.18      885.98     21.11 o 
 -23   1  10      312.38      326.05     14.12 o 
 -21   1  10       33.02       26.63      5.80 o 
 -19   1  10      378.57      366.19     10.92 o 
 -17   1  10      672.17      629.20     14.50 o 
 -15   1  10     4358.37     4523.81     66.83 o 
 -13   1  10      101.66      178.55     10.81 o 
 -11   1  10      739.81      753.65     12.27 o 
  -9   1  10      368.21      340.31     13.04 o 
  -7   1  10     7975.07     7667.96     76.29 o 
  -5   1  10      275.98      247.25     10.86 o 
  -3   1  10     1630.68     1569.20     22.05 o 
  -1   1  10    13595.29    13346.11    141.49 o 
   1   1  10      100.03      169.84      8.78 o 
   3   1  10     1463.21     1433.69     32.21 o 
   5   1  10       43.30       58.37      6.62 o 
   7   1  10     1864.49     1890.67     40.52 o 
   9   1  10     3723.77     3556.52     51.65 o 
  11   1  10     1808.94     1582.20     38.25 o 
  13   1  10      918.75      876.91     37.53 o 
  15   1  10      804.67      828.70     44.02 o 
  17   1  10       31.00        7.46     26.18 o 
  19   1  10       39.84       47.35     29.63 o 
 -32   2  10      125.42      118.80     17.29 o 
 -30   2  10      133.88      182.69     17.23 o 
 -28   2  10        3.24        0.14     10.45 o 
 -26   2  10      308.86      340.15     17.69 o 
 -24   2  10      786.70      723.47     23.10 o 
 -22   2  10      170.08      153.63     11.36 o 
 -20   2  10       86.91      107.12      8.00 o 
 -18   2  10      564.00      512.57     19.74 o 
 -16   2  10     6252.70     5866.13     73.92 o 
 -14   2  10      140.16      173.47      6.87 o 
 -12   2  10      801.11      844.58     13.52 o 
 -10   2  10       42.96       35.54      4.49 o 
  -8   2  10     2136.35     2063.40     25.32 o 
  -6   2  10     5901.02     6258.17     65.98 o 
  -4   2  10     1193.16     1277.52     19.95 o 
  -2   2  10     2295.88     2477.45     35.08 o 
   0   2  10      978.98      995.49     21.05 o 
   2   2  10     2752.58     2781.14     41.20 o 
   4   2  10       80.61      101.41      9.83 o 
   6   2  10       40.10       47.66      9.28 o 
   8   2  10     1394.62     1385.33     28.72 o 
  10   2  10      665.31      681.53     28.58 o 
  12   2  10       30.20       35.02     15.18 o 
  14   2  10      349.78      298.32     27.37 o 
  16   2  10      100.67       70.53     26.82 o 
  18   2  10       62.56       81.09     29.27 o 
 -31   3  10       19.90       20.42     14.78 o 
 -29   3  10       83.76       56.11     15.71 o 
 -27   3  10      302.73      321.08     21.88 o 
 -25   3  10        3.08        1.26     12.71 o 
 -23   3  10       51.81       71.96     20.54 o 
 -21   3  10      237.67      235.27     13.74 o 
 -19   3  10     1168.55     1305.12     28.27 o 
 -17   3  10      273.05      291.61     11.22 o 
 -15   3  10      171.70      140.70      8.32 o 
 -13   3  10     1309.13     1349.98     19.45 o 
 -11   3  10       16.31       24.73      4.96 o 
  -9   3  10        9.32       17.77      5.16 o 
  -7   3  10      525.69      700.90     16.11 o 
  -5   3  10      104.43      122.18      8.18 o 
  -3   3  10     1553.90     1603.31     28.26 o 
  -1   3  10        1.62       -3.53      7.17 o 
   1   3  10      496.31      514.43     17.71 o 
   3   3  10       43.32       25.52      7.65 o 
   5   3  10     1731.29     1702.89     34.55 o 
   7   3  10        0.13        3.04      9.47 o 
   9   3  10       14.69       15.70     12.49 o 
  11   3  10      426.93      450.66     28.68 o 
  13   3  10       18.12        1.82     27.81 o 
  15   3  10      120.94      106.99     28.94 o 
  17   3  10       20.01       18.77     25.71 o 
 -30   4  10       34.17       40.80     16.48 o 
 -28   4  10      191.00      121.87     19.19 o 
 -26   4  10      283.99      314.46     27.65 o 
 -24   4  10      812.79      787.71     40.88 o 
 -22   4  10     1604.46     1857.14     55.12 o 
 -20   4  10     3325.45     3369.13     66.04 o 
 -18   4  10     1665.55     1597.03     29.46 o 
 -16   4  10      764.45      800.54     19.57 o 
 -14   4  10      250.37      289.42     10.41 o 
 -12   4  10     1317.92     1231.69     21.38 o 
 -10   4  10       22.31       18.22      6.59 o 
  -8   4  10     2647.35     2606.68     39.69 o 
  -6   4  10      168.79      157.50     10.05 o 
  -4   4  10     1077.96     1054.68     24.45 o 
  -2   4  10     1067.92     1054.97     24.74 o 
   0   4  10     1698.30     1522.29     30.37 o 
   2   4  10     2371.70     2228.53     40.78 o 
   4   4  10     3673.87     3656.88     63.26 o 
   6   4  10     3477.61     3444.84     55.47 o 
   8   4  10     1409.73     1449.21     46.15 o 
  10   4  10     1035.83     1094.10     50.19 o 
  12   4  10      142.23      102.88     22.63 o 
  14   4  10      165.07      135.31     30.37 o 
  16   4  10       75.26       92.16     30.86 o 
 -27   5  10      520.46      503.36     37.01 o 
 -25   5  10      366.93      369.96     32.83 o 
 -23   5  10      684.67      711.57     42.24 o 
 -21   5  10     1278.22     1387.18     44.13 o 
 -19   5  10      628.04      659.21     23.06 o 
 -17   5  10      482.69      484.04     15.73 o 
 -15   5  10      355.44      328.61     14.18 o 
 -13   5  10     1519.03     1504.13     33.17 o 
 -11   5  10     2405.76     2453.42     45.29 o 
  -9   5  10     1069.96     1094.41     25.90 o 
  -7   5  10     2279.64     2197.85     36.36 o 
  -5   5  10     1291.58     1258.45     27.54 o 
  -3   5  10     1988.03     1767.67     33.78 o 
  -1   5  10     2429.08     2612.78     44.20 o 
   1   5  10      700.41      676.85     22.61 o 
   3   5  10     3902.44     3782.59     63.79 o 
   5   5  10     1133.33     1153.79     47.54 o 
   7   5  10     1659.46     1708.87     58.09 o 
   9   5  10      418.43      340.53     38.52 o 
  11   5  10      883.19     1005.55     51.63 o 
  13   5  10      478.54      413.90     44.78 o 
  15   5  10      634.70      600.72    108.49 o 
 -26   6  10      164.45      115.47     26.87 o 
 -24   6  10       54.74       51.79     22.31 o 
 -22   6  10       63.42       48.75     21.84 o 
 -20   6  10      290.99      322.93     35.71 o 
 -18   6  10      279.16      307.21     16.57 o 
 -16   6  10       19.39       21.01      9.29 o 
 -14   6  10        0.30        4.12     10.45 o 
 -12   6  10     2109.28     2066.11     41.48 o 
 -10   6  10      734.19      710.50     24.09 o 
  -8   6  10       13.67       10.77      9.87 o 
  -6   6  10      304.97      301.92     17.08 o 
  -4   6  10     2707.15     2893.63     56.87 o 
  -2   6  10     1291.77     1228.81     36.67 o 
   0   6  10       23.17       11.00     21.50 o 
   2   6  10      778.36      813.58     42.77 o 
   4   6  10     1875.15     1872.26     67.34 o 
   6   6  10      127.54      181.08     29.19 o 
   8   6  10      298.84      289.18     38.34 o 
  10   6  10      274.79      260.43     37.50 o 
  12   6  10      460.94      411.05     54.96 o 
 -23   7  10       21.96       14.91     27.91 o 
 -21   7  10        7.97      -11.49     18.63 o 
 -19   7  10       63.75       49.19     15.86 o 
 -17   7  10        8.30       12.53     11.97 o 
 -15   7  10        3.33       -0.22     11.18 o 
 -13   7  10       86.91       73.87     14.99 o 
 -11   7  10       16.18       -3.96     13.33 o 
  -9   7  10        1.60       -3.70     12.84 o 
  -7   7  10       38.43       52.30     16.10 o 
  -5   7  10      269.52      194.03     23.20 o 
  -3   7  10      377.14      373.19     31.80 o 
  -1   7  10       23.34        8.48     22.07 o 
   1   7  10        5.90        2.67     22.98 o 
   3   7  10        1.45       14.70     24.54 o 
   5   7  10       32.32       25.06     27.42 o 
   7   7  10      238.58      251.16     39.92 o 
   9   7  10      147.81       79.68     41.50 o 
 -20   8  10       76.67       56.76     24.44 o 
 -18   8  10       72.85       96.36     25.76 o 
 -16   8  10       71.92       69.08     18.62 o 
 -14   8  10        4.73        4.38     15.10 o 
 -12   8  10       74.78       55.80     22.38 o 
 -10   8  10       39.57       37.69     20.88 o 
  -8   8  10       88.92      116.48     26.54 o 
  -6   8  10        6.71       -2.31     21.92 o 
  -4   8  10       25.47       19.83     22.80 o 
  -2   8  10        0.63       -8.98     24.09 o 
   0   8  10      211.04      214.68     37.29 o 
   2   8  10      217.42      199.17     35.91 o 
   4   8  10      715.68      684.27     57.47 o 
   6   8  10       58.20       53.15     30.81 o 
 -13   9  10      147.82      109.81     31.31 o 
 -11   9  10      310.49      424.00     68.66 o 
  -9   9  10      371.88      406.47     81.69 o 
  -7   9  10      222.34      245.75     56.72 o 
  -5   9  10      313.24      431.40     68.94 o 
  -3   9  10       86.31      127.39     39.45 o 
  -1   9  10      269.54      299.43     49.63 o 
   1   9  10      198.14      183.34     44.95 o 
 -31   1  11      115.43      102.67     23.57 o 
 -29   1  11       30.51       23.46      8.64 o 
 -27   1  11       24.43       43.73     15.04 o 
 -25   1  11       10.74       17.27     10.95 o 
 -23   1  11      426.12      457.23     29.62 o 
 -21   1  11      173.23      175.76     21.66 o 
 -19   1  11      563.12      583.02     12.89 o 
 -17   1  11      751.21      797.21     17.83 o 
 -15   1  11       31.41       29.07      3.79 o 
 -13   1  11     1154.11     1140.70     17.45 o 
 -11   1  11       59.47       50.08      4.62 o 
  -9   1  11     1351.55     1369.01     17.99 o 
  -7   1  11      399.52      285.24      9.05 o 
  -5   1  11     2495.13     2709.69     31.47 o 
  -3   1  11      259.02      336.56     10.49 o 
  -1   1  11        0.16        4.58      5.46 o 
   1   1  11     1524.17     1513.90     24.02 o 
   3   1  11      329.63      294.49     12.03 o 
   5   1  11       37.38       35.75      7.79 o 
   7   1  11     2689.99     2369.75     38.67 o 
   9   1  11     2457.83     2414.64     47.33 o 
  11   1  11      142.03      161.05     17.20 o 
  13   1  11      382.67      385.27     31.77 o 
  15   1  11      141.24      143.41     30.12 o 
  17   1  11      205.84      346.15     44.71 o 
 -32   2  11        0.01        2.00     17.01 o 
 -30   2  11        0.86       -6.20      9.35 o 
 -28   2  11       90.86       86.31     10.94 o 
 -26   2  11       38.34       42.07      8.61 o 
 -24   2  11      330.01      390.86     13.42 o 
 -22   2  11      991.53     1087.21     25.22 o 
 -20   2  11      876.58      847.04     32.31 o 
 -18   2  11     2976.86     2909.32     42.31 o 
 -16   2  11      910.41      818.30     15.45 o 
 -14   2  11      343.02      346.61      9.68 o 
 -12   2  11       92.15       55.04      4.72 o 
 -10   2  11      675.46      636.34     16.91 o 
  -8   2  11      114.70      166.59      9.58 o 
  -6   2  11      146.42      130.35      6.76 o 
  -4   2  11     1807.64     1609.02     22.80 o 
  -2   2  11     8422.03     8321.25     98.16 o 
   0   2  11      430.05      475.87     20.33 o 
   2   2  11     2060.53     2044.61     33.06 o 
   4   2  11     7920.10     7906.52    103.89 o 
   6   2  11      522.72      437.57     17.41 o 
   8   2  11      297.10      282.02     16.28 o 
  10   2  11      338.08      335.90     24.49 o 
  12   2  11        0.17      -11.05     16.90 o 
  14   2  11       43.57       43.21     20.77 o 
  16   2  11      293.52      315.06     39.95 o 
 -31   3  11       54.65       39.61     13.90 o 
 -29   3  11        1.40        9.51     17.57 o 
 -27   3  11       91.93       85.17     16.22 o 
 -25   3  11       55.01       15.54     11.04 o 
 -23   3  11       43.75       66.45     12.48 o 
 -21   3  11      672.97      596.70     26.65 o 
 -19   3  11      575.33      570.30     17.33 o 
 -17   3  11     2491.72     2431.45     39.50 o 
 -15   3  11     1422.73     1341.92     23.79 o 
 -13   3  11     1185.70     1046.82     18.44 o 
 -11   3  11     1249.02     1238.99     19.40 o 
  -9   3  11      375.66      295.98     11.75 o 
  -7   3  11     1366.25     1239.09     21.22 o 
  -5   3  11     1180.46     1484.66     25.11 o 
  -3   3  11     8418.28     8330.31    110.22 o 
  -1   3  11     5217.30     5262.53     72.11 o 
   1   3  11     1080.69     1163.98     26.53 o 
   3   3  11     1404.46     1422.16     31.23 o 
   5   3  11      743.45      829.08     25.93 o 
   7   3  11        9.69       -2.66     10.45 o 
   9   3  11      517.55      500.29     31.59 o 
  11   3  11      384.98      402.09     33.54 o 
  13   3  11      239.45      274.37     33.29 o 
  15   3  11      475.53      541.62     48.93 o 
 -30   4  11       15.99       -7.71     14.14 o 
 -28   4  11       67.88       69.44     18.20 o 
 -26   4  11       60.79       69.33     17.82 o 
 -24   4  11        9.72       45.59     16.85 o 
 -22   4  11      101.91      126.92     15.81 o 
 -20   4  11      336.70      357.16     17.93 o 
 -18   4  11     1081.46     1112.57     32.57 o 
 -16   4  11     1430.41     1371.99     32.16 o 
 -14   4  11     2263.70     2098.84     37.31 o 
 -12   4  11      266.07      248.17     10.43 o 
 -10   4  11       22.75        9.35      6.98 o 
  -8   4  11        8.47       10.61      7.37 o 
  -6   4  11        1.09       12.01      7.27 o 
  -4   4  11     2022.29     2031.40     37.42 o 
  -2   4  11     1187.22     1156.77     26.16 o 
   0   4  11     1523.39     1802.41     34.35 o 
   2   4  11       46.14       41.71     10.66 o 
   4   4  11       60.16       47.43      9.11 o 
   6   4  11        3.08        2.75     14.10 o 
   8   4  11      105.22      118.32     22.02 o 
  10   4  11      191.08      200.49     26.32 o 
  12   4  11       55.07       73.63     22.94 o 
  14   4  11      200.07      252.98     49.54 o 
 -29   5  11        1.60       -0.15     16.50 o 
 -27   5  11      220.57      223.40     27.69 o 
 -25   5  11        0.96       16.47     19.21 o 
 -23   5  11      209.20      211.29     26.41 o 
 -21   5  11      523.45      535.59     35.20 o 
 -19   5  11      248.22      202.64     17.96 o 
 -17   5  11       37.22       22.43      7.23 o 
 -15   5  11      957.29      994.72     24.21 o 
 -13   5  11      500.79      549.28     18.42 o 
 -11   5  11     3773.16     3592.02     53.14 o 
  -9   5  11       86.06       92.96     10.81 o 
  -7   5  11      236.54      226.84     14.14 o 
  -5   5  11       23.25       26.71      8.39 o 
  -3   5  11     3322.94     3163.81     50.35 o 
  -1   5  11       44.33       36.02     10.17 o 
   1   5  11      308.53      330.03     17.21 o 
   3   5  11     1572.79     1593.26     46.36 o 
   5   5  11      684.91      647.05     38.11 o 
   7   5  11       65.97       44.42     19.87 o 
   9   5  11      142.90      112.75     25.92 o 
  11   5  11      237.31      171.87     33.86 o 
  13   5  11        0.88        5.99     38.72 o 
 -26   6  11       16.29       37.19     21.69 o 
 -24   6  11      146.01      134.44     25.69 o 
 -22   6  11       23.37       43.97     16.65 o 
 -20   6  11        1.14        5.46     12.99 o 
 -18   6  11       11.98        7.49      8.95 o 
 -16   6  11       33.21       32.25     10.32 o 
 -14   6  11      796.53      758.05     37.37 o 
 -12   6  11        7.36       10.15      9.85 o 
 -10   6  11      617.39      640.26     24.90 o 
  -8   6  11      559.14      537.11     24.56 o 
  -6   6  11     1633.73     1480.14     37.64 o 
  -4   6  11      884.91      901.34     31.48 o 
  -2   6  11     1376.30     1172.06     42.51 o 
   0   6  11        0.28        1.69     17.44 o 
   2   6  11      720.58      685.74     44.73 o 
   4   6  11     1936.63     1785.36     75.69 o 
   6   6  11      736.00      638.02     51.26 o 
   8   6  11      350.51      377.60     46.27 o 
  10   6  11      354.13      315.00     42.66 o 
  12   6  11        5.53       41.79     51.34 o 
 -23   7  11        5.11        6.08     20.09 o 
 -21   7  11       47.93       69.85     23.65 o 
 -19   7  11       25.32       12.62     14.58 o 
 -17   7  11        3.06       -1.53     13.03 o 
 -15   7  11        1.54      -11.77     11.77 o 
 -13   7  11      155.24      190.40     19.25 o 
 -11   7  11       61.24       58.66     16.13 o 
  -9   7  11      230.86      192.31     20.19 o 
  -7   7  11      400.15      470.64     31.09 o 
  -5   7  11      430.62      448.23     33.34 o 
  -3   7  11       21.46       40.70     21.98 o 
  -1   7  11       16.44       -2.55     21.42 o 
   1   7  11       11.84       19.75     25.57 o 
   3   7  11       27.83      -14.95     25.02 o 
   5   7  11      252.69      213.13     37.01 o 
   7   7  11      192.57      219.33     38.43 o 
   9   7  11      447.20      503.16     52.29 o 
 -20   8  11       79.47       26.79     26.47 o 
 -18   8  11       49.83       27.70     21.93 o 
 -16   8  11        1.66      -16.86     16.86 o 
 -14   8  11      189.34      156.01     21.97 o 
 -12   8  11      169.53      130.23     22.58 o 
 -10   8  11       35.34       39.30     21.67 o 
  -8   8  11       51.54       34.88     31.12 o 
  -6   8  11       91.30       75.53     28.18 o 
  -4   8  11        1.87      -20.79     20.79 o 
  -2   8  11        0.98       10.17     26.61 o 
   0   8  11       26.99       47.68     27.18 o 
   2   8  11        0.18       -9.63     26.30 o 
   4   8  11       31.49       61.45     31.60 o 
 -13   9  11      181.28      175.96     38.78 o 
 -11   9  11      196.36      192.60     45.40 o 
  -9   9  11       46.27       49.75     35.37 o 
  -7   9  11      243.14      191.61     52.54 o 
  -5   9  11        0.02       31.54     42.15 o 
  -3   9  11        4.25      -33.56     33.56 o 
  -1   9  11       77.73       80.76     34.92 o 
 -32   0  12      173.70      148.88     34.23 o 
 -30   0  12       17.25       22.75     16.30 o 
 -28   0  12      437.97      382.19     27.21 o 
 -26   0  12        0.46        6.05     11.46 o 
 -24   0  12       11.49        5.13     37.65 o 
 -22   0  12     2988.43     2710.34    167.71 o 
 -20   0  12     4263.83     4154.66    224.18 o 
 -18   0  12      755.36      704.06     25.32 o 
 -16   0  12      612.62      766.14     21.25 o 
 -14   0  12       49.12       30.40      5.39 o 
 -12   0  12      120.38      149.87      8.54 o 
 -10   0  12      381.66      344.28     11.42 o 
  -8   0  12     3534.18     3995.27     60.83 o 
  -6   0  12       39.40      173.92     10.23 o 
  -4   0  12     1915.16     1806.06     33.84 o 
  -2   0  12        1.27       21.63      8.50 o 
   0   0  12     1379.25     1071.34     27.67 o 
   2   0  12        2.29       12.08      9.59 o 
   4   0  12      936.96      777.63     27.13 o 
   6   0  12     1392.51     1576.42     37.24 o 
   8   0  12     3011.04     2688.50     72.06 o 
  10   0  12      112.08      143.70     22.51 o 
  12   0  12      508.96      523.46     42.43 o 
  14   0  12      183.73      110.99     35.44 o 
  16   0  12        0.02      -34.47     34.47 o 
 -33   1  12       33.77       79.21     22.36 o 
 -31   1  12       22.11       65.03     18.15 o 
 -29   1  12        2.26       -5.13     10.48 o 
 -27   1  12      853.46      770.76     29.09 o 
 -25   1  12      641.45      575.83     25.25 o 
 -23   1  12     1628.24     1386.36     51.21 o 
 -21   1  12     1779.39     1544.92     82.26 o 
 -19   1  12     1678.77     1716.25     32.23 o 
 -17   1  12     1171.33     1167.60     18.68 o 
 -15   1  12      814.84      749.43     15.98 o 
 -13   1  12     1542.64     1650.83     22.43 o 
 -11   1  12       12.76        1.64      2.70 o 
  -9   1  12      332.08      304.62     16.05 o 
  -7   1  12      156.10      161.21      7.15 o 
  -5   1  12      862.00      818.87     14.65 o 
  -3   1  12      917.58      813.44     21.45 o 
  -1   1  12       26.36       26.85      6.48 o 
   1   1  12     1799.39     1928.45     28.45 o 
   3   1  12       86.73       46.16      7.68 o 
   5   1  12      505.57      533.78     18.46 o 
   7   1  12        7.15       21.68      8.91 o 
   9   1  12        1.79       10.29     13.04 o 
  11   1  12      298.72      294.36     28.79 o 
  13   1  12       79.14       55.26     20.60 o 
  15   1  12       11.99        0.29     24.08 o 
  17   1  12        4.45        3.68     29.08 o 
 -32   2  12       20.42       70.48     21.12 o 
 -30   2  12       98.94      103.43     17.26 o 
 -28   2  12        4.31        7.12      9.44 o 
 -26   2  12      205.23      209.97     25.19 o 
 -24   2  12        2.97       -1.80      7.43 o 
 -22   2  12     1020.71     1031.85     32.46 o 
 -20   2  12     3976.37     3846.51     58.98 o 
 -18   2  12     5285.77     4969.29     63.63 o 
 -16   2  12       99.77       71.38      6.03 o 
 -14   2  12      239.81      211.67      7.98 o 
 -12   2  12       11.00       32.42      4.02 o 
 -10   2  12     3551.93     3641.81     40.96 o 
  -8   2  12      212.96      211.46      8.48 o 
  -6   2  12      191.25      210.16      8.49 o 
  -4   2  12      306.21      500.49     13.14 o 
  -2   2  12       44.81       38.20      7.30 o 
   0   2  12       61.06       47.77      8.56 o 
   2   2  12     2360.44     2270.68     41.29 o 
   4   2  12      302.67      364.45     17.04 o 
   6   2  12       39.21       14.20      9.23 o 
   8   2  12      152.85      209.96     18.27 o 
  10   2  12      138.15       97.20     21.45 o 
  12   2  12      149.69      156.67     25.15 o 
  14   2  12        9.95       16.65     24.09 o 
  16   2  12      150.01      117.39     47.35 o 
 -31   3  12       61.25       54.10     10.97 o 
 -29   3  12       40.81       39.64     10.81 o 
 -27   3  12      103.94      105.52     12.47 o 
 -25   3  12       44.30       45.12     14.14 o 
 -23   3  12     1082.55     1160.14     39.88 o 
 -21   3  12      159.88      191.96     14.72 o 
 -19   3  12      348.33      338.35     14.37 o 
 -17   3  12      403.48      377.25     15.64 o 
 -15   3  12       10.24        1.11      3.91 o 
 -13   3  12        0.05       21.23      5.07 o 
 -11   3  12      360.82      360.31     11.78 o 
  -9   3  12      252.27      229.41     10.03 o 
  -7   3  12       95.22      105.04      8.07 o 
  -5   3  12     2874.76     2861.32     40.54 o 
  -3   3  12      746.91      623.28     20.03 o 
  -1   3  12       32.46       36.20      9.27 o 
   1   3  12      584.67      558.54     19.98 o 
   3   3  12     1609.32     1591.49     34.00 o 
   5   3  12      352.47      321.12     18.00 o 
   7   3  12       41.15       46.26     18.21 o 
   9   3  12        3.25        6.45     17.04 o 
  11   3  12       72.39      101.23     23.08 o 
  13   3  12       75.55       89.93     24.08 o 
  15   3  12        7.24      -21.46     35.68 o 
 -30   4  12      426.50      395.10     24.24 o 
 -28   4  12      100.36      113.96     17.19 o 
 -26   4  12      637.06      675.32     33.12 o 
 -24   4  12      720.08      821.79     35.10 o 
 -22   4  12     1353.43     1298.68     43.78 o 
 -20   4  12      384.73      326.13     18.39 o 
 -18   4  12     1904.99     1934.16     42.09 o 
 -16   4  12     5865.94     6042.82     87.60 o 
 -14   4  12     3844.87     3859.58     50.45 o 
 -12   4  12       69.51       94.88      8.92 o 
 -10   4  12        0.16       -6.58      6.58 o 
  -8   4  12      243.27      300.80     13.58 o 
  -6   4  12      674.32      669.48     19.16 o 
  -4   4  12      237.59      246.43     17.20 o 
  -2   4  12      413.19      429.34     17.35 o 
   0   4  12      160.38      195.07     13.84 o 
   2   4  12      256.38      261.42     15.59 o 
   4   4  12       87.20      103.41     17.72 o 
   6   4  12        8.96       20.67     18.05 o 
   8   4  12        3.64        5.51     18.12 o 
  10   4  12        8.63       28.26     21.92 o 
  12   4  12        2.26      -12.99     25.81 o 
  14   4  12       23.36       71.85     42.64 o 
 -29   5  12      496.07      483.27     31.89 o 
 -27   5  12       63.28       94.11     20.02 o 
 -25   5  12      565.50      537.00     33.12 o 
 -23   5  12      925.17      881.68     41.32 o 
 -21   5  12     1448.70     1467.44     50.50 o 
 -19   5  12     1719.03     1696.99     38.34 o 
 -17   5  12      426.35      517.25     24.38 o 
 -15   5  12     1455.37     1540.72     31.40 o 
 -13   5  12       35.85       25.88      8.48 o 
 -11   5  12       15.10       26.21      8.41 o 
  -9   5  12     1204.05     1218.00     28.03 o 
  -7   5  12       21.68       43.25     10.53 o 
  -5   5  12        3.51        4.45      9.93 o 
  -3   5  12       77.42      102.97     13.02 o 
  -1   5  12      316.43      320.17     19.93 o 
   1   5  12     1065.43      972.07     42.41 o 
   3   5  12      527.05      466.77     36.91 o 
   5   5  12       20.86       37.89     26.68 o 
   7   5  12       67.84       58.33     27.40 o 
   9   5  12        2.52       18.48     25.96 o 
  11   5  12        2.13       -5.07     27.91 o 
  13   5  12       58.71       62.03     47.28 o 
 -26   6  12        7.18       -4.44     17.94 o 
 -24   6  12      182.96      147.72     24.07 o 
 -22   6  12      140.28      128.75     20.28 o 
 -20   6  12      184.73      178.03     21.95 o 
 -18   6  12        0.04       -4.62      9.73 o 
 -16   6  12        1.64       -2.94      9.09 o 
 -14   6  12     1470.08     1630.08     37.53 o 
 -12   6  12      742.31      605.71     24.26 o 
 -10   6  12       67.94       66.34     13.01 o 
  -8   6  12       13.81        1.31     10.94 o 
  -6   6  12     1590.92     1660.66     42.25 o 
  -4   6  12      324.19      413.17     25.17 o 
  -2   6  12      692.02      804.62     39.20 o 
   0   6  12      165.56      197.45     28.96 o 
   2   6  12      133.87      102.33     42.24 o 
   4   6  12        2.40       19.46     26.20 o 
   6   6  12      106.30       96.40     40.51 o 
   8   6  12       73.73       83.17     31.80 o 
  10   6  12        7.40      -14.14     27.32 o 
 -23   7  12        1.41       -7.48     19.28 o 
 -21   7  12        0.28      -18.42     18.51 o 
 -19   7  12      230.51      233.88     28.43 o 
 -17   7  12       16.53       44.35     15.13 o 
 -15   7  12        1.13       -4.47     11.67 o 
 -13   7  12        0.12        4.89     11.96 o 
 -11   7  12        0.01        9.67     14.22 o 
  -9   7  12       17.53       19.85     15.76 o 
  -7   7  12       14.45       -5.01     15.58 o 
  -5   7  12      135.21      199.81     25.99 o 
  -3   7  12       37.67       55.08     23.06 o 
  -1   7  12      146.31      123.20     30.34 o 
   1   7  12       61.00       87.42     30.02 o 
   3   7  12        3.82      -17.13     24.79 o 
   5   7  12       32.06       66.30     28.90 o 
   7   7  12        3.08       75.24     32.16 o 
 -20   8  12        7.14       -5.92     24.72 o 
 -18   8  12        0.17       -7.64     21.02 o 
 -16   8  12        6.54        1.82     20.87 o 
 -14   8  12       43.25        8.53     20.86 o 
 -12   8  12        5.00        5.68     20.75 o 
 -10   8  12      112.29      110.44     55.08 o 
  -8   8  12       39.55       91.77     27.86 o 
  -6   8  12      198.68      207.67     35.62 o 
  -4   8  12       36.40       16.59     26.00 o 
  -2   8  12        1.50        9.10     26.32 o 
   0   8  12        0.13       46.18     30.31 o 
   2   8  12       55.54       46.36     31.37 o 
   4   8  12        7.77        1.48     29.56 o 
 -11   9  12       81.72       65.17     36.30 o 
  -9   9  12        0.08       -5.43     38.10 o 
  -7   9  12        0.82      -16.74     35.56 o 
  -5   9  12        4.39      -38.34     39.88 o 
 -33   1  13       93.59      119.93     30.80 o 
 -31   1  13      319.22      344.32     22.84 o 
 -29   1  13      110.91      127.01     14.82 o 
 -27   1  13      171.81      133.76     14.58 o 
 -25   1  13      285.54      324.17     38.50 o 
 -23   1  13       84.91       67.42     33.37 o 
 -21   1  13       26.54       76.25     43.64 o 
 -19   1  13      562.75      599.99     12.86 o 
 -17   1  13       52.06       71.06      7.49 o 
 -15   1  13       13.85       39.66      4.91 o 
 -13   1  13        1.32       12.10      4.45 o 
 -11   1  13      441.73      452.70     10.03 o 
  -9   1  13     4441.12     4563.90     48.87 o 
  -7   1  13      719.74      671.67     14.54 o 
  -5   1  13      823.15      861.08     15.89 o 
  -3   1  13        4.94       15.01      6.00 o 
  -1   1  13     2624.14     2527.07     42.25 o 
   1   1  13      263.63      248.54     11.50 o 
   3   1  13        9.61        1.67      7.28 o 
   5   1  13      549.35      521.73     19.29 o 
   7   1  13      938.55      902.51     30.35 o 
   9   1  13        1.46       -6.74     14.77 o 
  11   1  13       71.05       83.60     23.19 o 
  13   1  13        4.19       10.84     19.67 o 
  15   1  13       56.82       80.34     47.68 o 
 -32   2  13      269.04      337.21     41.53 o 
 -30   2  13      342.26      328.26     24.70 o 
 -28   2  13      227.12      253.02     38.66 o 
 -26   2  13      144.31      170.54     11.25 o 
 -24   2  13        2.87        9.68      7.26 o 
 -22   2  13       64.79       79.20      8.01 o 
 -20   2  13     4017.28     4216.36     58.69 o 
 -18   2  13     1774.81     1782.58     26.48 o 
 -16   2  13     1038.49     1065.48     18.95 o 
 -14   2  13     3364.75     3336.87     43.34 o 
 -12   2  13      334.52      270.55      9.00 o 
 -10   2  13       35.45       31.32      5.19 o 
  -8   2  13     1959.05     1976.98     27.97 o 
  -6   2  13     6358.62     6260.56     67.99 o 
  -4   2  13     2845.16     2970.54     38.32 o 
  -2   2  13     2231.86     2056.80     29.93 o 
   0   2  13     3026.28     3036.55     43.16 o 
   2   2  13     1893.74     1827.94     39.67 o 
   4   2  13      148.66      146.35     12.11 o 
   6   2  13     2610.25     2336.62     53.18 o 
   8   2  13      835.52      794.38     42.36 o 
  10   2  13      403.31      540.12     42.09 o 
  12   2  13        4.13       10.49     22.70 o 
  14   2  13        6.57      -34.47     34.47 o 
 -31   3  13      190.13      242.32     22.99 o 
 -29   3  13      306.19      323.48     52.45 o 
 -27   3  13      334.08      399.47     21.49 o 
 -25   3  13      408.58      424.66     22.32 o 
 -23   3  13       17.27       26.06     10.70 o 
 -21   3  13     1586.79     1470.59     38.67 o 
 -19   3  13       39.95       40.61      8.25 o 
 -17   3  13     1579.81     1671.36     29.54 o 
 -15   3  13      958.34      917.29     21.30 o 
 -13   3  13     6280.64     6240.94     70.23 o 
 -11   3  13     3596.46     3711.33     54.81 o 
  -9   3  13     2787.44     2644.40     36.63 o 
  -7   3  13     6424.69     6644.15     76.65 o 
  -5   3  13     4028.10     4053.59     54.17 o 
  -3   3  13     7387.90     6973.63     96.00 o 
  -1   3  13     2010.80     2180.64     38.61 o 
   1   3  13     4175.98     4318.82     64.26 o 
   3   3  13      676.37      694.37     23.28 o 
   5   3  13     1237.98     1293.57     48.07 o 
   7   3  13      248.60      246.53     26.52 o 
   9   3  13      147.51      148.32     27.39 o 
  11   3  13      143.42      194.12     34.15 o 
  13   3  13        0.83      -28.97     60.48 o 
 -30   4  13       39.39       41.21     16.90 o 
 -28   4  13       60.12       38.34     16.48 o 
 -26   4  13      263.38      276.55     30.68 o 
 -24   4  13       96.16      112.90     19.36 o 
 -22   4  13      319.45      378.15     30.24 o 
 -20   4  13        1.02       -0.19      9.98 o 
 -18   4  13      605.35      556.30     23.54 o 
 -16   4  13     1752.44     1640.66     30.85 o 
 -14   4  13      737.62      704.59     18.71 o 
 -12   4  13     3024.36     3041.53     42.63 o 
 -10   4  13     1352.32     1410.21     25.81 o 
  -8   4  13      704.97      632.28     20.22 o 
  -6   4  13     1660.91     1792.58     34.97 o 
  -4   4  13      803.80      913.23     26.82 o 
  -2   4  13     1648.55     1575.72     32.17 o 
   0   4  13       64.34       94.86     12.03 o 
   2   4  13     1141.66     1132.96     39.58 o 
   4   4  13       25.32        8.61     17.49 o 
   6   4  13      401.62      391.37     40.98 o 
   8   4  13        1.18        6.77     23.91 o 
  10   4  13      202.73      225.80     49.37 o 
  12   4  13        0.83       30.01     28.88 o 
 -29   5  13       25.38       39.60     19.97 o 
 -27   5  13       57.92       62.41     19.98 o 
 -25   5  13      253.46      264.76     28.15 o 
 -23   5  13       16.24       18.17     16.41 o 
 -21   5  13       54.42       78.49     18.66 o 
 -19   5  13        5.92        8.89      8.28 o 
 -17   5  13     2206.45     2179.25     43.56 o 
 -15   5  13       80.69       60.38      9.38 o 
 -13   5  13      365.41      422.05     16.67 o 
 -11   5  13       59.10       66.27      9.67 o 
  -9   5  13       32.01       52.91     10.46 o 
  -7   5  13      539.16      567.26     21.88 o 
  -5   5  13      416.00      363.66     18.65 o 
  -3   5  13      183.95      127.35     14.91 o 
  -1   5  13       10.79       -4.26     14.03 o 
   1   5  13      830.17      806.99     47.66 o 
   3   5  13      268.22      281.04     35.47 o 
   5   5  13        3.10       -2.18     35.07 o 
   7   5  13       13.84       25.56     27.52 o 
   9   5  13        9.97      -11.79     25.22 o 
  11   5  13      107.06       97.44     34.18 o 
 -26   6  13      270.59      229.77     29.83 o 
 -24   6  13      299.22      368.69     34.94 o 
 -22   6  13      431.95      461.26     34.65 o 
 -20   6  13      481.83      472.06     34.33 o 
 -18   6  13       84.13       71.83     13.49 o 
 -16   6  13       14.91       18.63     10.18 o 
 -14   6  13      860.03      801.49     27.35 o 
 -12   6  13      227.25      276.93     17.76 o 
 -10   6  13      168.62      213.32     17.21 o 
  -8   6  13       52.77       66.41     14.13 o 
  -6   6  13      704.90      834.32     37.78 o 
  -4   6  13        6.43        0.36     15.72 o 
  -2   6  13      841.00      979.41     47.90 o 
   0   6  13      995.73      938.93     63.24 o 
   2   6  13      776.43      692.09     53.42 o 
   4   6  13       64.81       29.47     27.51 o 
   6   6  13      133.15      183.41     35.62 o 
   8   6  13       56.01        2.44     29.25 o 
 -23   7  13      426.32      552.30     49.40 o 
 -21   7  13      257.04      231.45     29.17 o 
 -19   7  13        0.12        7.74     18.36 o 
 -17   7  13      335.57      360.57     25.55 o 
 -15   7  13      405.40      376.62     26.11 o 
 -13   7  13      253.10      241.18     19.77 o 
 -11   7  13      322.43      344.06     25.61 o 
  -9   7  13      921.76      943.89     49.64 o 
  -7   7  13      593.92      569.83     37.14 o 
  -5   7  13      416.20      399.15     33.02 o 
  -3   7  13      252.98      240.07     32.17 o 
  -1   7  13     1006.94     1171.29     69.25 o 
   1   7  13      390.02      349.55     42.94 o 
   3   7  13      114.65       81.85     31.62 o 
   5   7  13      169.31      222.49     39.32 o 
 -18   8  13       46.62       54.54     25.01 o 
 -16   8  13      291.73      307.74     34.25 o 
 -14   8  13      289.78      286.03     33.50 o 
 -12   8  13      341.89      314.06     33.26 o 
 -10   8  13     1262.95     1357.63     96.08 o 
  -8   8  13      399.26      429.03     51.64 o 
  -6   8  13      516.79      542.31     58.85 o 
  -4   8  13      241.69      236.55     44.31 o 
  -2   8  13      173.06      157.72     36.97 o 
   0   8  13      244.99      217.58     40.76 o 
   2   8  13      252.68      187.41     49.89 o 
 -32   0  14       23.60        1.50     14.37 o 
 -30   0  14       11.14        8.56     16.26 o 
 -28   0  14      523.13      687.94     97.54 o 
 -26   0  14        1.94       13.69     44.49 o 
 -24   0  14        8.40      -15.40     34.23 o 
 -22   0  14       18.99       35.94     41.07 o 
 -20   0  14       78.87      177.97     53.05 o 
 -18   0  14       55.63       62.83      9.65 o 
 -16   0  14      162.54      175.29     10.11 o 
 -14   0  14      266.92      275.55     15.73 o 
 -12   0  14      100.19       59.04      6.18 o 
 -10   0  14      194.50      224.55     11.22 o 
  -8   0  14      187.26      164.04     11.76 o 
  -6   0  14      886.22      851.27     24.84 o 
  -4   0  14    11841.52    12177.83    173.21 o 
  -2   0  14     3238.99     3214.34     58.72 o 
   0   0  14     5221.07     5371.49     89.76 o 
   2   0  14        5.90       26.03     11.11 o 
   4   0  14     1615.64     1726.84     40.50 o 
   6   0  14       73.32       74.22     29.50 o 
   8   0  14      532.89      498.06     39.89 o 
  10   0  14      880.39      893.35     55.53 o 
  12   0  14      889.16      946.46     90.14 o 
  14   0  14      158.50      210.49     77.01 o 
 -33   1  14        3.28      -17.11     21.39 o 
 -31   1  14        0.06       -5.80     10.13 o 
 -29   1  14      284.01      300.20     28.41 o 
 -27   1  14      391.62      338.71     27.14 o 
 -25   1  14        5.39       13.55      6.39 o 
 -23   1  14       35.89       22.40     37.65 o 
 -21   1  14      448.92      427.11     20.95 o 
 -19   1  14       25.79       43.40      4.34 o 
 -17   1  14       34.64       31.92      4.83 o 
 -15   1  14     1035.58      962.18     18.70 o 
 -13   1  14       14.99       32.24      5.75 o 
 -11   1  14      529.43      506.65     13.24 o 
  -9   1  14     2435.11     2456.91     30.16 o 
  -7   1  14      172.11      254.19     10.00 o 
  -5   1  14     1603.36     1758.54     24.88 o 
  -3   1  14     1874.51     1838.13     29.51 o 
  -1   1  14     7205.83     7419.01     83.40 o 
   1   1  14      105.81      136.97      9.88 o 
   3   1  14       42.02       44.70      9.03 o 
   5   1  14      197.23      236.07     16.89 o 
   7   1  14      468.56      605.39     30.67 o 
   9   1  14       62.22      109.46     20.53 o 
  11   1  14      786.34      758.06     47.66 o 
  13   1  14      350.83      263.50     48.91 o 
 -32   2  14       27.23       28.04     28.89 o 
 -30   2  14       72.90      129.88     42.80 o 
 -28   2  14      125.17      121.77     17.77 o 
 -26   2  14       72.74       82.15     22.99 o 
 -24   2  14      776.36      731.84     26.64 o 
 -22   2  14       34.15       31.95      6.22 o 
 -20   2  14      996.38      873.68     25.24 o 
 -18   2  14      275.01      296.38     10.53 o 
 -16   2  14      236.06      245.15      9.89 o 
 -14   2  14        0.09        5.48      4.70 o 
 -12   2  14      647.03      615.39     13.55 o 
 -10   2  14     1025.13     1092.02     18.59 o 
  -8   2  14       68.85       54.83      7.21 o 
  -6   2  14      603.96      607.66     15.24 o 
  -4   2  14        0.03       -6.64      6.64 o 
  -2   2  14      909.80      920.39     20.21 o 
   0   2  14      463.08      447.53     16.26 o 
   2   2  14        0.42        2.83      8.47 o 
   4   2  14      129.00       97.75     12.88 o 
   6   2  14      586.55      541.31     29.40 o 
   8   2  14       54.17       66.18     23.69 o 
  10   2  14      140.51      124.93     30.73 o 
  12   2  14       27.77       13.49     26.47 o 
  14   2  14      196.21      214.86     52.87 o 
 -31   3  14       23.15       42.46     19.69 o 
 -29   3  14       35.13       65.97     22.00 o 
 -27   3  14       71.12       87.28     11.63 o 
 -25   3  14      410.56      388.51     20.71 o 
 -23   3  14      133.77      121.78     14.17 o 
 -21   3  14       85.39       63.14     11.93 o 
 -19   3  14     1886.56     1760.95     33.50 o 
 -17   3  14       54.53       68.40      8.86 o 
 -15   3  14      212.65      253.33     10.78 o 
 -13   3  14     1145.54     1145.68     19.07 o 
 -11   3  14      886.36      854.63     20.80 o 
  -9   3  14      334.29      311.33     12.31 o 
  -7   3  14     1016.22      957.31     21.18 o 
  -5   3  14       81.32       61.55      8.95 o 
  -3   3  14       31.50       20.12      7.42 o 
  -1   3  14      458.15      431.16     18.13 o 
   1   3  14       91.33      143.13     12.86 o 
   3   3  14     1022.98      945.63     38.89 o 
   5   3  14        2.61       -1.75     20.45 o 
   7   3  14        0.21       25.32     24.07 o 
   9   3  14       58.86       32.02     26.30 o 
  11   3  14       68.75      112.02     34.09 o 
  13   3  14        1.09      -32.39     40.42 o 
 -30   4  14      125.55      167.07     32.11 o 
 -28   4  14       26.88        8.98     14.32 o 
 -26   4  14       27.56       23.99     15.69 o 
 -24   4  14      108.14      120.66     19.76 o 
 -22   4  14      924.25      920.27     62.32 o 
 -20   4  14      364.41      354.12     23.05 o 
 -18   4  14        4.55       17.92     10.59 o 
 -16   4  14     2180.65     2210.59     38.37 o 
 -14   4  14       51.52       57.28      8.19 o 
 -12   4  14      204.30      182.47     10.96 o 
 -10   4  14       37.79       44.36      9.25 o 
  -8   4  14     2572.47     2439.87     40.92 o 
  -6   4  14     2455.75     2418.72     44.52 o 
  -4   4  14      372.58      394.24     18.80 o 
  -2   4  14     1377.08     1401.21     36.42 o 
   0   4  14     1204.71     1160.03     40.44 o 
   2   4  14      648.29      625.73     51.48 o 
   4   4  14      478.93      383.51     40.22 o 
   6   4  14      711.80      736.57     54.47 o 
   8   4  14      190.53      208.03     34.60 o 
  10   4  14      394.63      398.38     45.70 o 
  12   4  14       54.30        5.87     33.51 o 
 -29   5  14      206.10      227.93     32.20 o 
 -27   5  14        5.33      -17.11     17.11 o 
 -25   5  14       24.94        5.61     26.92 o 
 -23   5  14      175.10      181.26     23.13 o 
 -21   5  14      561.69      517.60     33.23 o 
 -19   5  14        0.08        1.88      7.75 o 
 -17   5  14       55.88       86.67      8.69 o 
 -15   5  14      765.98      734.07     21.25 o 
 -13   5  14      176.44      147.43     11.84 o 
 -11   5  14      411.24      410.05     19.32 o 
  -9   5  14      831.59      896.36     28.19 o 
  -7   5  14     2210.22     2097.77     45.12 o 
  -5   5  14     1734.22     1774.28     41.74 o 
  -3   5  14      155.39      125.61     17.47 o 
  -1   5  14     1270.95     1271.04     63.46 o 
   1   5  14      295.57      192.39     27.96 o 
   3   5  14      470.92      636.47     58.79 o 
   5   5  14      682.04      626.89     51.86 o 
   7   5  14      223.01      202.73     36.18 o 
   9   5  14      197.24      168.16     36.79 o 
 -26   6  14       40.77       69.07     24.16 o 
 -24   6  14       16.00       19.18     18.41 o 
 -22   6  14       27.95       11.60     18.54 o 
 -20   6  14      211.48      190.56     24.82 o 
 -18   6  14        3.25       23.84     14.41 o 
 -16   6  14       23.93       25.94     10.88 o 
 -14   6  14      128.40       99.22     13.87 o 
 -12   6  14      229.32      280.29     18.88 o 
 -10   6  14       19.84        9.42     11.99 o 
  -8   6  14      130.27      159.00     18.59 o 
  -6   6  14     1037.95      942.26     38.54 o 
  -4   6  14      379.05      475.37     31.70 o 
  -2   6  14        9.50        7.31     20.83 o 
   0   6  14      248.15      156.38     32.11 o 
   2   6  14      287.88      327.19     45.70 o 
   4   6  14      578.10      679.78     55.73 o 
   6   6  14       32.87        2.93     29.54 o 
   8   6  14      114.47      112.52     36.91 o 
 -23   7  14       39.46       62.95     25.56 o 
 -21   7  14       25.24       33.22     21.06 o 
 -19   7  14       70.43       76.14     23.52 o 
 -17   7  14       28.78       44.10     17.78 o 
 -15   7  14        0.56       -0.81     13.77 o 
 -13   7  14       86.73      100.57     16.19 o 
 -11   7  14      190.22      127.04     20.29 o 
  -9   7  14      548.02      536.38     64.42 o 
  -7   7  14       24.23        2.93     25.69 o 
  -5   7  14       95.79       21.48     26.68 o 
  -3   7  14        3.37       -3.28     21.37 o 
  -1   7  14       56.45       38.45     30.02 o 
   1   7  14        0.28      -25.68     25.68 o 
   3   7  14       52.36       68.96     38.88 o 
 -18   8  14       13.02       -2.33     21.98 o 
 -16   8  14        0.71        4.28     21.33 o 
 -14   8  14        6.02      -15.07     20.51 o 
 -12   8  14        2.50      -24.21     24.21 o 
 -10   8  14      323.48      352.08     48.94 o 
  -8   8  14      281.47      272.98     47.34 o 
  -6   8  14       14.63       21.73     60.22 o 
  -4   8  14       81.56       96.20     36.38 o 
  -2   8  14       10.77        6.93     34.74 o 
   0   8  14       55.00       47.20     32.83 o 
 -33   1  15       26.43        8.02     12.09 o 
 -31   1  15        0.47       -1.87     12.35 o 
 -29   1  15      228.17      184.37     17.64 o 
 -27   1  15      111.72       65.28     13.20 o 
 -25   1  15      392.07      429.07     26.05 o 
 -23   1  15      220.24      200.08     12.61 o 
 -21   1  15      170.15      193.20     15.83 o 
 -19   1  15      507.31      498.81     12.26 o 
 -17   1  15      303.67      339.06     11.84 o 
 -15   1  15      405.38      403.33     12.49 o 
 -13   1  15        0.10       10.91      3.66 o 
 -11   1  15       63.90       38.93      5.55 o 
  -9   1  15      368.72      411.71     12.31 o 
  -7   1  15        0.04        0.39      6.18 o 
  -5   1  15      592.54      583.49     14.93 o 
  -3   1  15     3525.33     3441.46     47.10 o 
  -1   1  15      295.63      289.84     12.76 o 
   1   1  15      836.90      827.61     20.42 o 
   3   1  15     1933.47     1812.10     37.23 o 
   5   1  15       69.91       43.33     14.38 o 
   7   1  15       37.73       26.21     17.92 o 
   9   1  15        7.17       19.47     21.54 o 
  11   1  15        0.75        9.19     22.37 o 
  13   1  15       10.80       35.74     41.07 o 
 -32   2  15      118.36      129.45     20.51 o 
 -30   2  15      202.45      193.54     26.18 o 
 -28   2  15      526.44      469.31     31.77 o 
 -26   2  15       69.97       88.26     15.50 o 
 -24   2  15      981.42      868.05     26.49 o 
 -22   2  15        0.05        1.86      5.14 o 
 -20   2  15       15.96       19.50      6.18 o 
 -18   2  15       58.57       73.77     10.95 o 
 -16   2  15       64.42       89.95      7.99 o 
 -14   2  15       11.73        9.77      4.46 o 
 -12   2  15      105.85       86.17      6.61 o 
 -10   2  15        8.38       12.87      6.11 o 
  -8   2  15      327.79      350.88     15.60 o 
  -6   2  15      147.05      159.45      9.66 o 
  -4   2  15       12.80       29.54      8.07 o 
  -2   2  15     1980.89     1973.15     30.80 o 
   0   2  15     1288.09     1207.37     26.77 o 
   2   2  15      586.54      468.52     20.60 o 
   4   2  15        2.44       -9.57     12.92 o 
   6   2  15       11.22       13.31     18.35 o 
   8   2  15        0.02       -6.62     22.79 o 
  10   2  15        1.69       11.44     25.33 o 
  12   2  15        5.17       43.99     31.79 o 
 -31   3  15      275.75      282.66     40.93 o 
 -29   3  15      160.96      140.48     34.32 o 
 -27   3  15        6.92        3.25     12.24 o 
 -25   3  15      408.35      385.47     20.60 o 
 -23   3  15      547.56      488.76     24.18 o 
 -21   3  15      310.51      381.82     23.57 o 
 -19   3  15        3.60       13.64      8.63 o 
 -17   3  15     1073.36     1020.62     26.98 o 
 -15   3  15     2064.89     1926.11     32.24 o 
 -13   3  15     1928.54     1815.89     29.95 o 
 -11   3  15     1980.01     1838.37     28.99 o 
  -9   3  15      127.52      133.61     10.23 o 
  -7   3  15        0.02       -1.12      8.37 o 
  -5   3  15       15.00       16.07      9.00 o 
  -3   3  15       27.47       36.46      9.88 o 
  -1   3  15      259.42      262.12     17.32 o 
   1   3  15       34.41       32.35     16.50 o 
   3   3  15      152.40      107.98     24.11 o 
   5   3  15       24.00       30.96     23.69 o 
   7   3  15       15.98      -16.26     25.44 o 
   9   3  15       19.22       51.58     27.56 o 
  11   3  15       75.20        5.64     55.18 o 
 -30   4  15       35.14       27.05     13.65 o 
 -28   4  15       71.14       44.24     16.01 o 
 -26   4  15        0.01       -2.99     17.54 o 
 -24   4  15      160.70      191.31     32.01 o 
 -22   4  15       48.44       78.78     16.81 o 
 -20   4  15      367.92      423.81     30.74 o 
 -18   4  15      554.06      594.54     25.88 o 
 -16   4  15      533.58      454.78     15.31 o 
 -14   4  15      528.12      544.91     18.00 o 
 -12   4  15      611.36      601.66     19.58 o 
 -10   4  15        0.96        3.64      8.06 o 
  -8   4  15      507.60      477.63     18.12 o 
  -6   4  15      569.18      634.67     21.60 o 
  -4   4  15       99.03       82.90     13.92 o 
  -2   4  15      760.95      664.28     39.74 o 
   0   4  15        0.09       -1.15     16.37 o 
   2   4  15      121.82      126.86     26.31 o 
   4   4  15        1.75       -1.95     24.57 o 
   6   4  15       72.91       60.51     28.21 o 
   8   4  15       89.96      155.87     34.11 o 
  10   4  15       31.95       67.10     31.67 o 
 -27   5  15       32.68       16.00     19.22 o 
 -25   5  15        1.46       -6.39     17.15 o 
 -23   5  15       93.80       49.24     18.43 o 
 -21   5  15        9.88       11.67     16.70 o 
 -19   5  15      265.27      266.12     31.99 o 
 -17   5  15      407.10      368.77     18.48 o 
 -15   5  15       29.39       10.93      8.84 o 
 -13   5  15       51.29       50.09     10.69 o 
 -11   5  15     2354.65     2302.45     46.82 o 
  -9   5  15       87.09       72.40     12.52 o 
  -7   5  15      541.62      525.90     23.98 o 
  -5   5  15     1086.68     1052.70     38.16 o 
  -3   5  15        7.66       -1.51     15.34 o 
  -1   5  15        7.47       28.35     20.31 o 
   1   5  15        5.26      -12.59     20.33 o 
   3   5  15        0.06       13.50     24.60 o 
   5   5  15        0.02       -7.64     24.74 o 
   7   5  15      127.42      157.93     34.89 o 
 -26   6  15        7.64       37.01     22.28 o 
 -24   6  15        0.58        3.73     17.50 o 
 -22   6  15       17.15       16.92     18.18 o 
 -20   6  15        0.85       -0.58     17.55 o 
 -18   6  15       23.17       14.63     15.12 o 
 -16   6  15       28.93       16.79     12.01 o 
 -14   6  15        8.07        4.70     11.35 o 
 -12   6  15        1.31       11.06     12.05 o 
 -10   6  15       34.00       16.25     16.10 o 
  -8   6  15       61.17       63.87     17.15 o 
  -6   6  15     1514.59     1293.00     50.73 o 
  -4   6  15       31.21        4.89     19.13 o 
  -2   6  15        5.34       15.98     22.61 o 
   0   6  15        2.62       11.23     25.21 o 
   2   6  15        0.20        8.35     26.09 o 
   4   6  15        1.74      -11.49     27.06 o 
   6   6  15      116.17      126.97     43.47 o 
 -23   7  15       29.53       34.07     22.31 o 
 -21   7  15        5.52        2.11     20.46 o 
 -19   7  15      380.94      364.21     43.15 o 
 -17   7  15       40.85       33.45     17.52 o 
 -15   7  15       86.49       91.17     18.13 o 
 -13   7  15       33.00       27.48     16.97 o 
 -11   7  15       94.79      102.46     18.64 o 
  -9   7  15       31.32       25.88     20.02 o 
  -7   7  15       94.38       29.00     31.12 o 
  -5   7  15       60.78      103.85     47.42 o 
  -3   7  15      134.57      164.27     34.81 o 
  -1   7  15       27.36       17.03     26.87 o 
   1   7  15       13.71       20.64     34.58 o 
   3   7  15       53.86       37.14     31.36 o 
 -16   8  15       50.34       53.22     25.19 o 
 -14   8  15       66.17       47.52     25.41 o 
 -12   8  15       46.14       30.69     26.71 o 
 -10   8  15       58.79       95.19     36.16 o 
  -8   8  15       37.07      -29.90     29.90 o 
  -6   8  15       41.81       35.45     41.07 o 
  -4   8  15       37.46      -11.12     38.21 o 
 -32   0  16      292.98      295.64     30.80 o 
 -30   0  16      441.79      552.75     95.83 o 
 -28   0  16        0.63      -29.09     37.65 o 
 -26   0  16       49.12      -18.82     44.49 o 
 -24   0  16      208.02      138.61     53.05 o 
 -22   0  16       38.48       49.54     19.74 o 
 -20   0  16     3116.48     3176.98     69.82 o 
 -18   0  16     2218.10     1888.05     43.64 o 
 -16   0  16      109.89       65.00      9.91 o 
 -14   0  16     4203.85     4221.99     77.17 o 
 -12   0  16       98.26       92.32      9.13 o 
 -10   0  16     1362.67     1408.50     31.60 o 
  -8   0  16     1113.17     1080.45     31.37 o 
  -6   0  16     2952.81     2928.68     55.75 o 
  -4   0  16     3243.51     3031.96     57.83 o 
  -2   0  16      155.95      223.42     17.84 o 
   0   0  16     2977.86     3075.74     66.98 o 
   2   0  16     1635.60     1611.00     50.27 o 
   4   0  16      653.04      610.01     44.25 o 
   6   0  16       39.90       52.80     27.84 o 
   8   0  16       47.94       56.35     28.95 o 
  10   0  16      319.97      429.66     67.08 o 
 -33   1  16      264.11      316.33     20.36 o 
 -31   1  16      455.35      469.44     28.91 o 
 -29   1  16       53.02       72.68     16.45 o 
 -27   1  16        0.87       -3.32      7.90 o 
 -25   1  16      548.99      526.12     22.75 o 
 -23   1  16     1262.66     1163.24     28.57 o 
 -21   1  16      794.95      734.18     15.59 o 
 -19   1  16     2969.64     2853.91     42.78 o 
 -17   1  16        6.07       -0.02      5.55 o 
 -15   1  16      397.06      413.44     13.43 o 
 -13   1  16     1323.16     1378.00     19.89 o 
 -11   1  16      574.71      495.69     12.80 o 
  -9   1  16      620.07      620.24     15.60 o 
  -7   1  16       26.21       33.20      7.36 o 
  -5   1  16     4935.88     4843.69     61.71 o 
  -3   1  16     1816.24     1845.77     31.38 o 
  -1   1  16       16.53        9.90      8.25 o 
   1   1  16      241.41      204.47     14.01 o 
   3   1  16       77.96       43.17     14.21 o 
   5   1  16      324.67      341.96     29.38 o 
   7   1  16        0.31      -20.05     20.05 o 
   9   1  16       15.90        5.75     21.69 o 
  11   1  16       52.32       89.81     32.67 o 
 -32   2  16       45.66       68.25     28.99 o 
 -30   2  16      370.90      347.62     26.35 o 
 -28   2  16      361.19      318.30     23.95 o 
 -26   2  16       52.84       63.56     13.72 o 
 -24   2  16        4.23       10.50      6.51 o 
 -22   2  16      691.37      664.65     16.70 o 
 -20   2  16     1412.63     1298.72     35.91 o 
 -18   2  16     2899.55     2912.28     44.37 o 
 -16   2  16      531.31      519.05     17.38 o 
 -14   2  16      136.88      131.89      6.75 o 
 -12   2  16        4.84       -0.16      5.77 o 
 -10   2  16      190.13      166.88      9.55 o 
  -8   2  16      356.19      349.60     14.00 o 
  -6   2  16      376.25      367.02     17.58 o 
  -4   2  16      489.71      468.40     17.01 o 
  -2   2  16      336.71      321.34     14.50 o 
   0   2  16      131.94      149.09     14.32 o 
   2   2  16      156.40      124.32     16.88 o 
   4   2  16        3.32        9.20     15.34 o 
   6   2  16        0.05       -3.77     23.48 o 
   8   2  16      135.82      167.08     30.16 o 
  10   2  16       16.59       29.86     25.84 o 
 -31   3  16       37.44       30.39     26.85 o 
 -29   3  16        8.18        5.72     17.61 o 
 -27   3  16        8.77       14.22     12.16 o 
 -25   3  16      730.35      699.89     26.86 o 
 -23   3  16       39.89       32.93     16.56 o 
 -21   3  16       20.94       -3.50      9.86 o 
 -19   3  16       97.75      114.29     11.71 o 
 -17   3  16       17.96       22.88      9.33 o 
 -15   3  16      549.94      485.32     12.67 o 
 -13   3  16      270.99      310.48     12.58 o 
 -11   3  16     1141.46     1193.66     24.67 o 
  -9   3  16     1664.80     1649.68     30.44 o 
  -7   3  16     1103.47     1103.07     26.19 o 
  -5   3  16      600.01      616.87     20.66 o 
  -3   3  16       20.34       24.26     10.65 o 
  -1   3  16      372.94      318.91     20.11 o 
   1   3  16      160.67      136.13     22.73 o 
   3   3  16      407.33      401.35     35.00 o 
   5   3  16        3.76       -1.94     20.20 o 
   7   3  16       31.42        4.49     25.23 o 
   9   3  16        2.60        2.91     27.85 o 
 -30   4  16      242.22      208.62     27.61 o 
 -28   4  16       40.11       35.13     14.89 o 
 -26   4  16     1389.61     1513.74     62.74 o 
 -24   4  16      930.94     1007.09     41.03 o 
 -22   4  16       24.57       27.13     15.44 o 
 -20   4  16      320.81      335.80     27.07 o 
 -18   4  16     1684.15     1762.96     47.58 o 
 -16   4  16     1442.89     1479.40     39.20 o 
 -14   4  16      670.55      617.95     19.74 o 
 -12   4  16     2946.96     3001.27     50.70 o 
 -10   4  16      591.25      599.77     20.76 o 
  -8   4  16      181.20      195.27     14.45 o 
  -6   4  16       41.32       32.91     11.19 o 
  -4   4  16      685.91      673.85     35.22 o 
  -2   4  16      474.60      534.68     32.95 o 
   0   4  16       60.59       67.41     23.95 o 
   2   4  16       13.73       58.93     25.93 o 
   4   4  16        6.08       46.68     28.16 o 
   6   4  16       11.26      -23.88     23.88 o 
   8   4  16       25.37       36.88     30.60 o 
 -27   5  16      991.42     1097.99     75.09 o 
 -25   5  16      624.56      707.96     39.42 o 
 -23   5  16      447.08      442.53     38.09 o 
 -21   5  16       38.84       55.74     18.72 o 
 -19   5  16     1668.37     1652.07     58.17 o 
 -17   5  16     1827.68     1809.90     39.61 o 
 -15   5  16      358.36      356.04     18.18 o 
 -13   5  16      122.32      165.11     14.34 o 
 -11   5  16      691.41      892.58     30.19 o 
  -9   5  16      681.86      679.84     27.13 o 
  -7   5  16     1156.96     1282.76     37.71 o 
  -5   5  16       16.51        9.52     15.85 o 
  -3   5  16      944.51      940.95     47.23 o 
  -1   5  16       45.19       46.52     23.33 o 
   1   5  16       98.85       97.71     30.12 o 
   3   5  16       76.30       63.99     28.54 o 
   5   5  16       21.25       35.20     30.98 o 
   7   5  16        8.77       12.05     29.27 o 
 -26   6  16       25.33       13.00     19.30 o 
 -24   6  16       90.00       72.54     21.61 o 
 -22   6  16      671.56      747.36     43.94 o 
 -20   6  16       65.61      137.96     23.55 o 
 -18   6  16      303.95      241.03     28.36 o 
 -16   6  16      394.45      456.18     27.28 o 
 -14   6  16      816.73      886.45     39.10 o 
 -12   6  16       57.13       69.01     14.95 o 
 -10   6  16       21.29       11.04     13.34 o 
  -8   6  16      766.86      806.94     47.28 o 
  -6   6  16      154.96      238.45     27.78 o 
  -4   6  16      137.98      169.37     34.40 o 
  -2   6  16      274.67      318.08     39.72 o 
   0   6  16      235.80      319.76     41.90 o 
   2   6  16       14.75       18.00     28.62 o 
   4   6  16       42.36       33.58     34.64 o 
 -21   7  16      134.81      133.09     26.68 o 
 -19   7  16      263.55      256.30     31.49 o 
 -17   7  16      509.70      464.50     38.63 o 
 -15   7  16      262.36      274.55     25.59 o 
 -13   7  16        0.02       -9.89     17.37 o 
 -11   7  16        8.61       21.76     17.85 o 
  -9   7  16      176.13      189.14     26.55 o 
  -7   7  16        4.45      -20.67     27.40 o 
  -5   7  16       33.13       -9.95     27.98 o 
  -3   7  16       18.23       49.78     43.53 o 
  -1   7  16       42.66       28.84     35.06 o 
   1   7  16       19.27       27.74     31.34 o 
 -14   8  16       39.25       56.61     25.42 o 
 -12   8  16      267.46      252.92     35.09 o 
 -10   8  16        0.57      -24.54     24.54 o 
  -8   8  16       52.66        6.97     34.78 o 
  -6   8  16      124.46      182.51     55.51 o 
 -33   1  17       43.38       55.46     10.67 o 
 -31   1  17       23.14       29.52     16.23 o 
 -29   1  17       63.12       61.40     14.79 o 
 -27   1  17       44.65       35.86     11.12 o 
 -25   1  17       12.49       -5.00      6.84 o 
 -23   1  17        3.38       10.81      7.13 o 
 -21   1  17       14.44       14.85      5.82 o 
 -19   1  17        0.85       16.41      6.92 o 
 -17   1  17     1478.49     1463.23     27.09 o 
 -15   1  17       10.07        5.15      6.28 o 
 -13   1  17      215.54      212.99      9.41 o 
 -11   1  17      483.55      451.37     13.47 o 
  -9   1  17     3180.23     3056.73     43.33 o 
  -7   1  17      405.42      369.98     14.36 o 
  -5   1  17      510.72      488.27     16.84 o 
  -3   1  17      965.87     1035.86     25.86 o 
  -1   1  17      426.29      465.18     19.23 o 
   1   1  17      130.85      130.47     15.14 o 
   3   1  17       11.43        7.73     15.35 o 
   5   1  17      260.94      340.43     29.85 o 
   7   1  17      101.86      112.89     26.81 o 
   9   1  17       10.18      -21.82     21.82 o 
 -32   2  17       15.33       19.89     14.83 o 
 -30   2  17       62.88       58.06     18.99 o 
 -28   2  17      165.92      161.42     31.19 o 
 -26   2  17       21.19       13.23     10.94 o 
 -24   2  17       37.96       21.21      8.51 o 
 -22   2  17      114.54      108.59      9.85 o 
 -20   2  17      180.64      211.31     13.18 o 
 -18   2  17     1560.61     1543.07     31.59 o 
 -16   2  17     3326.92     3034.67     56.07 o 
 -14   2  17     2823.36     2874.46     39.57 o 
 -12   2  17     1103.58     1076.05     21.97 o 
 -10   2  17     1278.23     1301.12     26.16 o 
  -8   2  17     1171.57     1107.89     24.69 o 
  -6   2  17     2308.97     2202.76     36.30 o 
  -4   2  17     1239.79     1328.03     29.39 o 
  -2   2  17     2522.49     2459.10     43.70 o 
   0   2  17      116.56      162.26     16.66 o 
   2   2  17      264.27      346.76     23.40 o 
   4   2  17       28.16       -9.91     16.73 o 
   6   2  17      393.71      443.76     45.74 o 
   8   2  17       90.31       78.13     27.31 o 
 -31   3  17       33.05       52.85     27.96 o 
 -29   3  17      148.71      173.21     33.67 o 
 -27   3  17       11.25       -2.11     12.60 o 
 -25   3  17      160.32      163.61     14.97 o 
 -23   3  17        1.30        2.16      9.85 o 
 -21   3  17      605.41      612.64     25.60 o 
 -19   3  17      131.62      140.11     14.06 o 
 -17   3  17      454.70      390.13     19.22 o 
 -15   3  17     1676.31     1667.56     33.50 o 
 -13   3  17     1694.69     1772.11     32.62 o 
 -11   3  17     4833.27     4652.65     68.26 o 
  -9   3  17     2009.34     2186.12     40.99 o 
  -7   3  17     4039.80     4075.07     61.09 o 
  -5   3  17     1705.10     1817.28     37.13 o 
  -3   3  17     2154.76     2351.23     47.77 o 
  -1   3  17       49.37       43.42     15.12 o 
   1   3  17      635.21      581.73     34.41 o 
   3   3  17      189.93      217.59     31.00 o 
   5   3  17      228.62      214.98     30.96 o 
   7   3  17       54.96       33.74     28.18 o 
 -30   4  17      163.31      177.32     25.60 o 
 -28   4  17       43.29       49.09     15.41 o 
 -26   4  17      153.93      168.78     21.48 o 
 -24   4  17       10.33       -4.22     14.24 o 
 -22   4  17       13.36       -3.18     15.24 o 
 -20   4  17      430.91      500.08     31.98 o 
 -18   4  17        3.05        5.18     12.25 o 
 -16   4  17      141.94      139.13      9.92 o 
 -14   4  17      506.22      591.35     20.08 o 
 -12   4  17      665.65      642.18     22.97 o 
 -10   4  17      668.96      694.01     25.76 o 
  -8   4  17      410.65      506.78     21.19 o 
  -6   4  17     1336.72     1254.16     36.14 o 
  -4   4  17      406.73      446.91     26.41 o 
  -2   4  17       60.59       79.82     19.90 o 
   0   4  17      118.28      143.53     24.57 o 
   2   4  17      230.64      212.69     35.18 o 
   4   4  17       28.80        4.74     27.08 o 
   6   4  17      158.50      149.83     35.60 o 
 -27   5  17        0.03      -17.71     17.71 o 
 -25   5  17        6.36       17.62     19.29 o 
 -23   5  17      214.98      262.67     30.03 o 
 -21   5  17       21.98       16.62     22.81 o 
 -19   5  17       83.48       89.04     21.23 o 
 -17   5  17        2.98      -12.06     12.06 o 
 -15   5  17        4.37       12.21      9.99 o 
 -13   5  17      211.13      211.08     15.60 o 
 -11   5  17       21.51       38.34     12.80 o 
  -9   5  17      238.91      155.23     17.41 o 
  -7   5  17      186.82      185.31     19.15 o 
  -5   5  17        0.17       -1.77     14.59 o 
  -3   5  17        3.14       32.61     21.80 o 
  -1   5  17       19.09       16.81     25.98 o 
   1   5  17        6.48      -23.71     23.71 o 
   3   5  17        0.77       -2.03     31.37 o 
   5   5  17        1.75       19.59     33.35 o 
 -24   6  17      101.64      105.11     23.85 o 
 -22   6  17      203.09      253.77     32.22 o 
 -20   6  17      190.66      284.60     32.40 o 
 -18   6  17      375.50      415.77     35.30 o 
 -16   6  17      162.62      151.88     19.06 o 
 -14   6  17      383.19      411.23     25.32 o 
 -12   6  17      190.59      130.19     16.75 o 
 -10   6  17      833.69      866.20     38.49 o 
  -8   6  17      149.14      116.69     21.73 o 
  -6   6  17        3.27      -12.32     24.45 o 
  -4   6  17       65.42       24.18     26.46 o 
  -2   6  17       87.35      104.80     49.15 o 
   0   6  17      214.19      273.71     40.41 o 
   2   6  17      113.28      114.84     35.42 o 
 -21   7  17        4.58       -3.21     21.28 o 
 -19   7  17      119.55       94.75     25.72 o 
 -17   7  17       54.78       91.69     25.28 o 
 -15   7  17      223.56      174.73     25.00 o 
 -13   7  17      135.28      123.48     22.59 o 
 -11   7  17      542.70      503.75     48.18 o 
  -9   7  17      784.76      845.57     56.25 o 
  -7   7  17       82.60      106.01     36.48 o 
  -5   7  17      155.12      161.72     59.90 o 
  -3   7  17      233.66      270.86     60.36 o 
 -32   0  18       32.65      -39.36     44.49 o 
 -30   0  18      134.43       77.01     61.61 o 
 -28   0  18       51.07       46.20     54.76 o 
 -26   0  18       58.12       34.37     11.73 o 
 -24   0  18       33.09       41.20     11.13 o 
 -22   0  18       41.22       36.30      8.25 o 
 -20   0  18      713.79      647.90     25.44 o 
 -18   0  18       70.92       41.47     16.47 o 
 -16   0  18        7.11       26.57     12.31 o 
 -14   0  18       44.18       57.53      8.64 o 
 -12   0  18      145.24      178.65     14.19 o 
 -10   0  18      656.99      555.75     23.12 o 
  -8   0  18     3418.14     3319.20     65.67 o 
  -6   0  18       17.28       30.16     13.35 o 
  -4   0  18     2022.63     2024.91     51.29 o 
  -2   0  18        4.40        3.85     13.43 o 
   0   0  18      414.76      339.19     27.12 o 
   2   0  18      458.48      535.81     50.14 o 
   4   0  18      286.78      366.21     49.21 o 
   6   0  18        8.93      -21.17     26.14 o 
   8   0  18       75.78      119.86     45.93 o 
 -31   1  18        0.94       -4.14     14.55 o 
 -29   1  18       54.79       56.32     12.35 o 
 -27   1  18        3.87       -3.03      7.91 o 
 -25   1  18        2.55        4.65      7.64 o 
 -23   1  18       14.72       17.06      6.40 o 
 -21   1  18       23.86       19.90      7.18 o 
 -19   1  18       31.09       23.32      8.46 o 
 -17   1  18       58.84       54.54      9.44 o 
 -15   1  18       54.00       46.93      9.22 o 
 -13   1  18       12.11       10.02      6.47 o 
 -11   1  18       84.77       91.87      9.59 o 
  -9   1  18       23.98       33.44      8.28 o 
  -7   1  18     1312.14     1277.82     25.65 o 
  -5   1  18      563.57      545.51     19.45 o 
  -3   1  18       31.33       56.50     11.08 o 
  -1   1  18      217.67      283.79     19.71 o 
   1   1  18        6.70        5.67     13.40 o 
   3   1  18      348.91      368.63     31.58 o 
   5   1  18       53.54       99.29     26.25 o 
   7   1  18       46.73       50.20     24.86 o 
 -32   2  18       50.59       28.35     25.24 o 
 -30   2  18       43.41       26.83     21.10 o 
 -28   2  18      257.96      206.10     27.20 o 
 -26   2  18       20.26       26.40     10.13 o 
 -24   2  18       49.43       57.58      7.70 o 
 -22   2  18       55.15       45.55      9.72 o 
 -20   2  18       44.02       32.38      9.74 o 
 -18   2  18      134.05       92.21     10.59 o 
 -16   2  18        2.42        6.70      8.86 o 
 -14   2  18        8.33        7.89      6.49 o 
 -12   2  18      241.58      282.71     13.26 o 
 -10   2  18      298.15      270.11     13.51 o 
  -8   2  18      128.67      143.26     11.34 o 
  -6   2  18       35.57       41.44     10.11 o 
  -4   2  18       19.21       31.42     11.20 o 
  -2   2  18      506.34      498.93     27.43 o 
   0   2  18        0.24        9.69     14.08 o 
   2   2  18        2.69        1.05     15.42 o 
   4   2  18        3.08      -20.02     20.02 o 
   6   2  18       27.44       17.70     25.27 o 
   8   2  18       33.46       39.66     27.44 o 
 -31   3  18        0.62      -22.23     22.23 o 
 -29   3  18      321.28      257.19     38.31 o 
 -27   3  18      159.80      151.62     17.57 o 
 -25   3  18      423.30      419.77     23.09 o 
 -23   3  18        0.03      -10.82     10.82 o 
 -21   3  18       66.14       73.15     14.25 o 
 -19   3  18       65.56       67.50     13.66 o 
 -17   3  18        0.08       21.77     11.25 o 
 -15   3  18        2.25       -6.04      6.04 o 
 -13   3  18      103.25       97.84     10.13 o 
 -11   3  18      766.89      755.76     22.75 o 
  -9   3  18      916.60      991.64     35.43 o 
  -7   3  18      155.90      138.00     13.63 o 
  -5   3  18       79.99       70.10     13.23 o 
  -3   3  18      672.41      591.06     28.24 o 
  -1   3  18       40.23       40.03     18.74 o 
   1   3  18       47.19       -1.80     17.20 o 
   3   3  18       85.00       56.67     26.40 o 
   5   3  18        5.58        7.70     23.68 o 
   7   3  18       52.95       69.76     29.01 o 
 -28   4  18      125.17      136.57     19.05 o 
 -26   4  18        9.87       21.71     16.07 o 
 -24   4  18      415.77      413.29     28.74 o 
 -22   4  18      104.09      112.18     19.24 o 
 -20   4  18      101.86       82.16     19.39 o 
 -18   4  18      261.79      218.78     27.77 o 
 -16   4  18      636.05      587.40     20.03 o 
 -14   4  18      141.51      127.28     12.72 o 
 -12   4  18      161.50      220.72     15.63 o 
 -10   4  18       60.17       52.75     12.45 o 
  -8   4  18       47.01       70.90     14.72 o 
  -6   4  18        0.06        7.33     12.78 o 
  -4   4  18       13.07        9.79     14.91 o 
  -2   4  18        1.66      -16.42     16.42 o 
   0   4  18      103.18      145.82     25.37 o 
   2   4  18      294.18      317.04     34.76 o 
   4   4  18        5.81       -0.64     25.90 o 
 -27   5  18       26.74       -1.89     35.07 o 
 -25   5  18        0.25       -8.10     16.67 o 
 -23   5  18        1.15        8.13     16.94 o 
 -21   5  18      122.61      150.93     23.27 o 
 -19   5  18       12.40      -19.64     19.64 o 
 -17   5  18       87.57       66.17     16.84 o 
 -15   5  18       72.14       60.64     13.06 o 
 -13   5  18      132.88      130.98     15.82 o 
 -11   5  18       10.86      -11.44     11.44 o 
  -9   5  18       43.00       35.61     14.15 o 
  -7   5  18        1.28        9.38     16.42 o 
  -5   5  18       40.35       13.71     18.26 o 
  -3   5  18       45.09       49.09     22.18 o 
  -1   5  18       13.83        5.88     23.01 o 
   1   5  18      183.78      144.00     34.83 o 
   3   5  18       40.48       35.29     43.23 o 
 -24   6  18       46.56       -4.29     20.11 o 
 -22   6  18        0.19       -1.07     19.28 o 
 -20   6  18       16.64      -18.36     18.36 o 
 -18   6  18       19.67        9.89     19.73 o 
 -16   6  18       52.35       44.46     18.70 o 
 -14   6  18       26.90       13.39     15.05 o 
 -12   6  18      173.63      152.11     19.81 o 
 -10   6  18       69.74       84.64     20.44 o 
  -8   6  18        3.76        6.59     17.48 o 
  -6   6  18       19.61       59.90     26.87 o 
  -4   6  18       51.83       35.08     33.56 o 
  -2   6  18        0.01       -4.08     31.31 o 
   0   6  18      304.50      330.62     51.42 o 
 -19   7  18        8.11       -4.16     22.83 o 
 -17   7  18        8.02      -20.71     20.71 o 
 -15   7  18       17.24       15.58     22.21 o 
 -13   7  18      181.54      204.79     32.91 o 
 -11   7  18      463.56      454.12     41.88 o 
  -9   7  18        9.02        1.61     24.78 o 
  -7   7  18       22.27      -21.93     21.93 o 
  -5   7  18        2.84       36.09     39.71 o 
 -31   1  19       25.37       10.85     16.29 o 
 -29   1  19      137.68      152.05     10.64 o 
 -27   1  19      113.85      118.30     11.61 o 
 -25   1  19      614.53      614.45     23.53 o 
 -23   1  19      346.46      310.51     16.00 o 
 -21   1  19      635.92      591.61     25.95 o 
 -19   1  19      987.66     1008.46     28.44 o 
 -17   1  19      264.90      253.51     14.62 o 
 -15   1  19      309.97      276.93      9.76 o 
 -13   1  19      503.85      533.32     16.98 o 
 -11   1  19     1830.16     1901.91     34.12 o 
  -9   1  19       76.95       74.09     10.03 o 
  -7   1  19      584.67      566.17     19.60 o 
  -5   1  19     1648.87     1593.45     33.87 o 
  -3   1  19       98.51       96.68     13.64 o 
  -1   1  19      250.93      198.10     20.28 o 
   1   1  19        0.24        2.69     16.47 o 
   3   1  19       26.71       52.30     21.57 o 
   5   1  19        0.94      -20.00     21.77 o 
   7   1  19       96.90      151.95     32.42 o 
 -30   2  19       68.65       65.04     21.78 o 
 -28   2  19       36.88       36.80     12.95 o 
 -26   2  19      149.82      143.51     19.83 o 
 -24   2  19      839.52      931.78     27.25 o 
 -22   2  19      241.03      254.86     15.84 o 
 -20   2  19      112.86      123.54     12.60 o 
 -18   2  19      268.71      289.02     21.84 o 
 -16   2  19      388.38      389.65     20.78 o 
 -14   2  19      703.37      770.68     19.92 o 
 -12   2  19     1021.33     1012.94     24.80 o 
 -10   2  19     1977.92     1987.22     38.76 o 
  -8   2  19      224.07      263.06     15.61 o 
  -6   2  19     1541.64     1456.39     34.27 o 
  -4   2  19        5.11        5.71     11.88 o 
  -2   2  19      333.07      318.16     22.92 o 
   0   2  19       67.26       60.28     16.98 o 
   2   2  19       12.24       -6.24     19.16 o 
   4   2  19       39.43       39.23     37.66 o 
   6   2  19        2.45      -31.69     31.69 o 
 -29   3  19       95.64       93.50     29.72 o 
 -27   3  19        0.22       17.72     15.77 o 
 -25   3  19       46.64       55.58     18.28 o 
 -23   3  19      246.30      253.23     28.75 o 
 -21   3  19      182.56      186.17     21.57 o 
 -19   3  19      119.87       92.58     15.91 o 
 -17   3  19       74.62       79.51     14.27 o 
 -15   3  19      325.00      231.82     12.58 o 
 -13   3  19       42.18       20.76      9.09 o 
 -11   3  19      196.63      219.23     15.11 o 
  -9   3  19      346.17      375.83     21.76 o 
  -7   3  19     1066.25     1126.04     35.71 o 
  -5   3  19      568.04      590.90     28.31 o 
  -3   3  19       52.48       68.18     17.34 o 
  -1   3  19      230.28      192.45     24.45 o 
   1   3  19       16.13       25.66     20.46 o 
   3   3  19       31.47       57.58     23.31 o 
   5   3  19       15.58       -1.21     26.38 o 
 -28   4  19       27.68       10.70     14.83 o 
 -26   4  19      106.17       98.02     33.84 o 
 -24   4  19      176.79      189.05     22.36 o 
 -22   4  19      136.72      121.44     21.31 o 
 -20   4  19      182.35      200.97     24.53 o 
 -18   4  19       68.13       47.83     19.25 o 
 -16   4  19        5.72        1.16      9.19 o 
 -14   4  19      123.08       92.86     13.09 o 
 -12   4  19      336.67      344.79     19.31 o 
 -10   4  19       61.97       52.39     14.05 o 
  -8   4  19      758.51      768.38     32.85 o 
  -6   4  19      139.31      144.07     21.40 o 
  -4   4  19      225.09      271.48     26.92 o 
  -2   4  19      231.28      262.30     27.23 o 
   0   4  19        1.77        2.61     21.53 o 
   2   4  19        1.11       -9.28     20.87 o 
   4   4  19       65.79       30.19     23.79 o 
 -27   5  19       21.19       54.73     21.28 o 
 -25   5  19        1.53      -16.41     19.10 o 
 -23   5  19      131.83       81.77     21.32 o 
 -21   5  19       79.51       97.46     22.91 o 
 -19   5  19      326.04      350.68     33.36 o 
 -17   5  19       85.29       72.06     22.34 o 
 -15   5  19        0.22       -6.54     12.61 o 
 -13   5  19       10.00       10.62     13.23 o 
 -11   5  19        0.14       -6.70     11.83 o 
  -9   5  19      115.36       73.40     17.38 o 
  -7   5  19       26.08       11.39     17.37 o 
  -5   5  19       39.37       49.62     24.96 o 
  -3   5  19       14.24      -16.17     20.33 o 
  -1   5  19        3.09       -8.26     23.02 o 
   1   5  19       13.97       50.62     26.36 o 
 -22   6  19       20.69       30.50     20.86 o 
 -20   6  19        6.49       12.31     19.89 o 
 -18   6  19      114.24      147.52     27.41 o 
 -16   6  19      180.46      158.53     27.43 o 
 -14   6  19      250.60      336.36     27.05 o 
 -12   6  19      740.46      698.90     41.64 o 
 -10   6  19        9.84        4.35     18.98 o 
  -8   6  19       52.80       60.75     23.21 o 
  -6   6  19        1.56      -21.60     21.60 o 
  -4   6  19       19.73       11.62     27.56 o 
  -2   6  19        3.99       20.05     33.29 o 
 -17   7  19      332.62      359.21     41.57 o 
 -15   7  19      152.71      124.52     29.07 o 
 -13   7  19      945.66     1112.81     61.90 o 
 -11   7  19      187.00      237.93     43.30 o 
  -9   7  19      119.76      120.87     31.39 o 
 -32   0  20      114.33      -17.11     44.49 o 
 -30   0  20        4.83       18.68      9.31 o 
 -28   0  20      174.18      196.60     18.17 o 
 -26   0  20       29.65       20.36     12.57 o 
 -24   0  20       22.55       44.88     18.28 o 
 -22   0  20     2087.11     2116.31     63.41 o 
 -20   0  20      432.99      424.11     28.25 o 
 -18   0  20     3456.49     3240.17    138.82 o 
 -16   0  20     3634.85     3626.86     93.10 o 
 -14   0  20     4850.32     4871.09     97.69 o 
 -12   0  20      347.75      340.18     20.55 o 
 -10   0  20       12.64       27.04     15.49 o 
  -8   0  20     4523.96     4665.10     99.40 o 
  -6   0  20      761.96      837.18     37.80 o 
  -4   0  20        9.28      -15.11     15.11 o 
  -2   0  20      101.98      120.39     23.70 o 
   0   0  20      456.27      613.05     61.01 o 
   2   0  20      371.13      397.78     47.84 o 
   4   0  20       90.95       35.87     33.48 o 
 -31   1  20      291.57      336.73     15.69 o 
 -29   1  20       45.82       62.45     11.48 o 
 -27   1  20       64.40       79.56     11.56 o 
 -25   1  20       19.10        3.14      9.98 o 
 -23   1  20     1115.47     1073.12     30.31 o 
 -21   1  20     1453.49     1370.61     34.96 o 
 -19   1  20     1111.98     1063.90     33.13 o 
 -17   1  20     1221.82     1114.33     32.96 o 
 -15   1  20      454.11      452.99     14.80 o 
 -13   1  20     1438.14     1534.80     29.68 o 
 -11   1  20       35.01       55.77     10.14 o 
  -9   1  20      343.29      325.60     16.59 o 
  -7   1  20     1306.79     1243.27     33.29 o 
  -5   1  20       34.69       35.22     11.34 o 
  -3   1  20      150.68      214.59     18.93 o 
  -1   1  20       38.36       22.82     15.81 o 
   1   1  20       88.51      135.41     25.05 o 
   3   1  20       32.88       23.92     25.16 o 
   5   1  20       15.01       -2.10     23.97 o 
 -30   2  20      140.86      126.22     27.73 o 
 -28   2  20       21.83       35.63     15.49 o 
 -26   2  20      299.86      319.69     27.01 o 
 -24   2  20      108.28       75.70     12.55 o 
 -22   2  20       50.67       23.81     12.59 o 
 -20   2  20       26.11       -7.08     12.27 o 
 -18   2  20      338.43      375.21     20.99 o 
 -16   2  20     1000.62     1023.62     26.30 o 
 -14   2  20       28.08       42.27      8.56 o 
 -12   2  20       14.68        6.52     11.04 o 
 -10   2  20      398.00      339.90     17.57 o 
  -8   2  20       32.57       23.95     11.60 o 
  -6   2  20       72.22       70.78     14.51 o 
  -4   2  20        6.28        2.73     14.42 o 
  -2   2  20       36.75        7.39     15.78 o 
   0   2  20       49.88       35.88     19.17 o 
   2   2  20        3.40      -13.64     22.73 o 
   4   2  20        0.74       76.05     30.07 o 
 -29   3  20      124.22      106.47     39.36 o 
 -27   3  20      114.36       89.28     40.00 o 
 -25   3  20        9.65        0.01     13.73 o 
 -23   3  20       25.67       28.92     15.81 o 
 -21   3  20      170.27      130.00     18.61 o 
 -19   3  20      459.93      448.66     28.65 o 
 -17   3  20        1.56        0.82      8.27 o 
 -15   3  20       77.64       89.00     11.69 o 
 -13   3  20       82.10       64.47     11.49 o 
 -11   3  20        2.16       12.39     10.58 o 
  -9   3  20      325.18      307.05     20.67 o 
  -7   3  20      588.68      544.13     28.64 o 
  -5   3  20      175.05      227.57     24.66 o 
  -3   3  20       18.41       17.20     18.46 o 
  -1   3  20       31.57        3.24     18.19 o 
   1   3  20       14.16       -7.54     20.24 o 
   3   3  20        0.83       -9.75     24.70 o 
 -28   4  20      546.59      492.11     31.19 o 
 -26   4  20      248.13      305.35     28.43 o 
 -24   4  20      164.84      215.02     24.56 o 
 -22   4  20      501.27      475.30     33.76 o 
 -20   4  20     1310.74     1387.00     55.17 o 
 -18   4  20      349.35      369.64     31.29 o 
 -16   4  20      408.21      340.29     25.30 o 
 -14   4  20      846.79      781.39     40.24 o 
 -12   4  20     1462.98     1481.18     41.94 o 
 -10   4  20      150.50      223.69     19.75 o 
  -8   4  20       31.14       30.36     17.51 o 
  -6   4  20      173.76      180.99     25.08 o 
  -4   4  20        0.65      -20.30     20.30 o 
  -2   4  20       68.27       73.17     24.63 o 
   0   4  20       76.12       77.10     24.43 o 
   2   4  20       15.91       12.14     22.24 o 
 -25   5  20      441.58      560.27     37.95 o 
 -23   5  20      176.38      180.25     26.04 o 
 -21   5  20      270.10      256.94     29.73 o 
 -19   5  20      581.98      569.84     43.64 o 
 -17   5  20      396.30      363.44     49.86 o 
 -15   5  20      552.41      544.78     34.55 o 
 -13   5  20      409.67      430.45     29.08 o 
 -11   5  20      400.24      405.56     30.54 o 
  -9   5  20      148.44      187.12     28.28 o 
  -7   5  20       77.64       74.50     23.06 o 
  -5   5  20      200.78      276.47     34.77 o 
  -3   5  20       69.40       20.37     28.27 o 
  -1   5  20      138.36      146.08     35.75 o 
 -22   6  20      136.19      190.55     28.97 o 
 -20   6  20      321.28      366.54     36.04 o 
 -18   6  20      230.04      227.95     36.31 o 
 -16   6  20      254.44      223.46     32.01 o 
 -14   6  20      167.34      254.09     28.67 o 
 -12   6  20      273.47      234.14     32.83 o 
 -10   6  20      351.50      402.89     39.90 o 
  -8   6  20      178.81      309.80     37.37 o 
  -6   6  20       65.01       36.09     26.30 o 
 -31   1  21        9.15        2.99      9.63 o 
 -29   1  21        6.36       -2.85      9.21 o 
 -27   1  21        0.95       -7.19      9.84 o 
 -25   1  21      122.27      106.29     11.74 o 
 -23   1  21       29.45       28.28     12.35 o 
 -21   1  21        7.33       12.35     18.37 o 
 -19   1  21        4.40       -0.03     12.66 o 
 -17   1  21       53.91       68.77     13.42 o 
 -15   1  21        0.23        0.35      6.65 o 
 -13   1  21       28.53       48.58      9.94 o 
 -11   1  21      136.00      175.53     14.14 o 
  -9   1  21       82.24      119.86     14.09 o 
  -7   1  21        0.26       11.03     11.52 o 
  -5   1  21      228.78      176.70     18.09 o 
  -3   1  21      310.93      373.82     25.84 o 
  -1   1  21       54.92       27.75     18.47 o 
   1   1  21       35.67       18.93     21.57 o 
   3   1  21       44.98       10.30     26.41 o 
 -30   2  21       53.73       37.16     25.69 o 
 -28   2  21        0.14      -16.03     16.03 o 
 -26   2  21       43.61       36.75     14.26 o 
 -24   2  21       33.43       36.01     13.10 o 
 -22   2  21       26.78       68.12     14.64 o 
 -20   2  21        3.22        1.17     13.65 o 
 -18   2  21      116.15       69.16     14.92 o 
 -16   2  21      432.18      386.14     19.27 o 
 -14   2  21      477.43      488.63     20.34 o 
 -12   2  21        2.77       -9.03      9.03 o 
 -10   2  21      117.60      113.19     14.46 o 
  -8   2  21        9.42       -0.57     11.57 o 
  -6   2  21      240.03      210.59     20.36 o 
  -4   2  21      232.67      205.95     25.27 o 
  -2   2  21      596.71      633.41     37.99 o 
   0   2  21      283.24      324.87     37.91 o 
   2   2  21      310.00      377.43     40.98 o 
 -29   3  21       39.64       80.55     31.25 o 
 -27   3  21       63.65       51.94     13.48 o 
 -25   3  21        2.27       13.85     15.38 o 
 -23   3  21       23.85       54.04     17.01 o 
 -21   3  21       58.31       69.05     17.44 o 
 -19   3  21      124.28      120.87     20.05 o 
 -17   3  21        8.16       -1.69     16.09 o 
 -15   3  21      207.27      200.99     17.63 o 
 -13   3  21       23.35       41.89     11.66 o 
 -11   3  21      295.14      274.33     19.93 o 
  -9   3  21      231.88      182.22     18.10 o 
  -7   3  21     1242.76     1268.55     52.86 o 
  -5   3  21      430.54      531.89     34.23 o 
  -3   3  21      506.19      550.08     52.95 o 
  -1   3  21       13.90        2.74     21.53 o 
   1   3  21      158.99      185.09     34.32 o 
 -26   4  21      139.40      146.98     22.02 o 
 -24   4  21        4.01       -3.23     17.13 o 
 -22   4  21        2.61      -19.17     19.99 o 
 -20   4  21       79.03       86.44     22.07 o 
 -18   4  21        0.01      -15.04     17.12 o 
 -16   4  21        4.80       26.00     15.12 o 
 -14   4  21       21.21       24.68     14.80 o 
 -12   4  21        6.52       -6.71     12.91 o 
 -10   4  21       18.18       25.27     15.23 o 
  -8   4  21      719.12      763.82     55.17 o 
  -6   4  21      368.74      416.10     34.62 o 
  -4   4  21      221.67      214.30     33.31 o 
  -2   4  21      135.36      101.31     35.07 o 
 -25   5  21       21.91       20.84     19.76 o 
 -23   5  21       94.82      108.17     24.53 o 
 -21   5  21      105.96      125.36     25.05 o 
 -19   5  21       13.20       24.42     21.20 o 
 -17   5  21        0.00      -18.72     18.72 o 
 -15   5  21        0.35       12.00     21.51 o 
 -13   5  21        3.08       12.74     16.44 o 
 -11   5  21       14.66      -20.72     20.72 o 
  -9   5  21        5.04       20.24     19.76 o 
  -7   5  21        0.29      -22.82     22.82 o 
  -5   5  21       47.19       53.54     26.20 o 
  -3   5  21       38.94        6.59     30.19 o 
 -20   6  21       65.94       61.83     24.92 o 
 -18   6  21      155.55      148.77     28.93 o 
 -16   6  21        6.56       12.63     22.87 o 
 -14   6  21        3.33       -0.78     22.06 o 
 -12   6  21       30.01       16.89     24.81 o 
 -10   6  21        0.02        8.13     24.83 o 
  -8   6  21        7.46        6.37     26.16 o 
 -30   0  22       46.53       40.09     15.62 o 
 -28   0  22        7.16       11.39     15.43 o 
 -26   0  22      539.46      437.97     44.02 o 
 -24   0  22      430.65      535.11     48.68 o 
 -22   0  22       58.93       79.17     21.85 o 
 -20   0  22       18.26       38.50     27.63 o 
 -18   0  22      510.86      604.94     94.18 o 
 -16   0  22      891.72      962.76     44.44 o 
 -14   0  22      244.11      279.24     21.76 o 
 -12   0  22     1372.57     1446.58     66.11 o 
 -10   0  22     1985.80     1996.22     61.74 o 
  -8   0  22      133.85      151.82     21.53 o 
  -6   0  22        5.30       16.16     18.73 o 
  -4   0  22       24.45       -3.44     29.23 o 
  -2   0  22        1.08        6.23     29.23 o 
   0   0  22      401.35      486.97     65.74 o 
 -29   1  22       38.95       56.56     19.00 o 
 -27   1  22      182.06      183.24     23.17 o 
 -25   1  22      201.85      213.38     20.54 o 
 -23   1  22      198.69      259.54     20.54 o 
 -21   1  22      133.57      146.10     19.26 o 
 -19   1  22      205.86      174.75     22.39 o 
 -17   1  22      450.57      444.77     27.70 o 
 -15   1  22       70.61       90.22     13.04 o 
 -13   1  22       13.66       13.94     10.09 o 
 -11   1  22     1211.20     1181.24     40.20 o 
  -9   1  22       31.55       15.74     11.30 o 
  -7   1  22      209.08      256.79     20.48 o 
  -5   1  22        7.53       -9.28     13.73 o 
  -3   1  22       15.52       -4.63     30.61 o 
  -1   1  22       11.04       11.74     25.21 o 
   1   1  22      159.08      135.76     34.33 o 
 -30   2  22       68.36       35.03     27.39 o 
 -28   2  22        4.14       27.18     19.56 o 
 -26   2  22       32.95       43.36     15.90 o 
 -24   2  22        9.30       -7.74     12.44 o 
 -22   2  22      145.45      179.98     18.98 o 
 -20   2  22       57.80       44.07     15.74 o 
 -18   2  22       54.12       83.80     18.06 o 
 -16   2  22       91.61       88.11     14.41 o 
 -14   2  22        0.44       -7.54     10.73 o 
 -12   2  22      367.94      429.55     21.37 o 
 -10   2  22      160.29      151.83     15.65 o 
  -8   2  22      308.73      294.42     23.11 o 
  -6   2  22       34.78       39.52     16.78 o 
  -4   2  22        0.22       -6.37     20.19 o 
  -2   2  22        0.07      -10.98     21.30 o 
   0   2  22       48.47       57.40     36.45 o 
 -27   3  22        0.26       29.18     14.12 o 
 -25   3  22       19.85        9.32     30.13 o 
 -23   3  22       40.16       30.73     16.20 o 
 -21   3  22       15.52        9.22     16.32 o 
 -19   3  22       17.12       15.74     22.12 o 
 -17   3  22      312.84      290.54     27.19 o 
 -15   3  22      608.37      605.72     31.85 o 
 -13   3  22       51.42       67.77     15.65 o 
 -11   3  22       14.26        6.60     12.48 o 
  -9   3  22      332.89      271.13     24.55 o 
  -7   3  22      142.10      152.62     22.99 o 
  -5   3  22       32.45       -4.86     22.70 o 
  -3   3  22        0.00      -15.00     22.41 o 
  -1   3  22        0.58      -24.65     24.65 o 
 -26   4  22        2.51       17.89     17.88 o 
 -24   4  22       93.28       78.44     20.73 o 
 -22   4  22      297.57      338.45     30.90 o 
 -20   4  22       31.71       60.01     22.18 o 
 -18   4  22      151.57      132.50     25.50 o 
 -16   4  22      354.00      384.29     56.03 o 
 -14   4  22      191.74      239.26     25.85 o 
 -12   4  22      418.29      423.33     29.87 o 
 -10   4  22      203.04      165.84     29.28 o 
  -8   4  22        7.07       -1.81     19.14 o 
  -6   4  22       37.35       33.84     27.78 o 
  -4   4  22       36.47       87.77     35.32 o 
 -23   5  22      386.12      446.35     41.79 o 
 -21   5  22      363.16      402.73     36.04 o 
 -19   5  22      160.96      224.51     38.71 o 
 -17   5  22      163.19      190.21     29.34 o 
 -15   5  22      126.58      191.04     35.19 o 
 -13   5  22      158.18      173.47     37.84 o 
 -11   5  22       91.22       85.40     35.41 o 
  -9   5  22       49.92       39.40     26.12 o 
  -7   5  22       95.58       80.75     28.06 o 
 -29   1  23      122.17      102.04     21.52 o 
 -27   1  23      378.52      363.97     37.79 o 
 -25   1  23      260.57      261.61     35.81 o 
 -23   1  23      697.67      620.97     31.14 o 
 -21   1  23      644.51      638.24     33.55 o 
 -19   1  23     1294.17     1298.07     45.16 o 
 -17   1  23       41.01       17.81     16.49 o 
 -15   1  23      109.00       74.53     13.17 o 
 -13   1  23      201.14      187.70     17.94 o 
 -11   1  23       63.47       59.58     13.26 o 
  -9   1  23       21.19       -2.75     12.62 o 
  -7   1  23       64.39       67.85     16.36 o 
  -5   1  23      239.45      289.71     28.75 o 
  -3   1  23       38.66       43.96     23.50 o 
  -1   1  23       19.47        3.22     27.28 o 
 -28   2  23       85.55       46.47     22.92 o 
 -26   2  23      211.80      201.70     21.97 o 
 -24   2  23      549.86      598.75     31.33 o 
 -22   2  23      678.23      642.40     32.28 o 
 -20   2  23      706.04      715.47     35.44 o 
 -18   2  23      728.27      776.80     37.65 o 
 -16   2  23       25.67       18.40     16.61 o 
 -14   2  23      273.56      231.06     18.84 o 
 -12   2  23      170.75      173.84     20.80 o 
 -10   2  23      483.89      489.89     24.59 o 
  -8   2  23      114.89      155.55     19.79 o 
  -6   2  23      162.34      129.89     25.30 o 
  -4   2  23       80.03       68.73     24.34 o 
  -2   2  23       49.33      107.01     40.95 o 
 -27   3  23       37.92       26.43     16.35 o 
 -25   3  23       50.21       31.38     18.18 o 
 -23   3  23       46.91       49.69     17.97 o 
 -21   3  23      233.53      225.62     24.93 o 
 -19   3  23      178.16      159.19     23.33 o 
 -17   3  23      307.37      375.44     31.01 o 
 -15   3  23        0.29        4.99     17.86 o 
 -13   3  23        1.31      -10.02     14.39 o 
 -11   3  23        8.28        9.74     15.59 o 
  -9   3  23       89.64       78.63     28.19 o 
  -7   3  23      300.52      422.85     33.77 o 
  -5   3  23      508.26      430.43     40.65 o 
 -24   4  23        0.60       -2.11     18.93 o 
 -22   4  23       45.24       34.65     20.29 o 
 -20   4  23       39.06       38.53     21.37 o 
 -18   4  23      169.29      279.27     37.27 o 
 -16   4  23       74.32       79.47     24.31 o 
 -14   4  23       18.84       12.97     22.15 o 
 -12   4  23       10.46      -16.68     16.68 o 
 -10   4  23       33.85       15.56     23.57 o 
  -8   4  23       12.37       11.38     25.13 o 
  -6   4  23      302.89      303.77     36.82 o 
 -19   5  23       52.70       79.84     25.71 o 
 -17   5  23        0.85        3.39     22.27 o 
 -15   5  23        7.21        6.39     22.98 o 
 -13   5  23        2.17        1.57     24.38 o 
 -11   5  23        1.46      -22.63     22.63 o 
 -28   0  24        0.01      -21.03     23.97 o 
 -26   0  24      222.30      167.17     32.39 o 
 -24   0  24       85.25      130.52     26.33 o 
 -22   0  24      113.13      113.00     27.42 o 
 -20   0  24       19.47      -20.57     22.11 o 
 -18   0  24      588.98      459.12     52.55 o 
 -16   0  24     2140.43     2161.91     90.65 o 
 -14   0  24       31.21       22.19     18.67 o 
 -12   0  24      102.85       67.44     21.96 o 
 -10   0  24      460.89      402.27     35.28 o 
  -8   0  24      261.52      342.17     43.20 o 
  -6   0  24       99.59      211.97     41.86 o 
  -4   0  24      190.92      244.17     46.57 o 
 -27   1  24       59.74       69.75     16.36 o 
 -25   1  24       22.01       32.67     15.31 o 
 -23   1  24        0.02        2.80     14.91 o 
 -21   1  24      149.65      168.30     21.48 o 
 -19   1  24      234.76      239.58     23.48 o 
 -17   1  24      529.40      384.69     28.75 o 
 -15   1  24       25.74       51.22     17.93 o 
 -13   1  24       26.12       11.91     13.43 o 
 -11   1  24      199.53      180.84     19.54 o 
  -9   1  24      150.29      182.40     22.43 o 
  -7   1  24      117.31      127.28     20.73 o 
  -5   1  24      116.27      180.82     29.45 o 
 -26   2  24       78.91       97.28     19.01 o 
 -24   2  24       37.75       56.88     17.59 o 
 -22   2  24       37.62       42.27     17.24 o 
 -20   2  24       31.28       22.96     16.59 o 
 -18   2  24        8.22        1.06     17.59 o 
 -16   2  24       18.88       18.20     17.72 o 
 -14   2  24       23.75       27.98     21.49 o 
 -12   2  24        7.90       11.32     14.23 o 
 -10   2  24        9.15        2.05     22.24 o 
  -8   2  24        2.76       -7.48     20.87 o 
  -6   2  24       27.42       -6.13     21.13 o 
 -25   3  24        1.70      -11.72     17.34 o 
 -23   3  24       98.17       74.70     20.37 o 
 -21   3  24        0.61       -7.17     17.28 o 
 -19   3  24       20.58       39.24     19.96 o 
 -17   3  24       33.39       30.37     19.69 o 
 -15   3  24       42.11       38.46     21.09 o 
 -13   3  24       13.23       -8.18     19.20 o 
 -11   3  24        5.11       52.43     23.16 o 
  -9   3  24        2.15        9.79     20.33 o 
  -7   3  24       27.85       48.02     23.80 o 
 -22   4  24      164.09      142.19     27.10 o 
 -20   4  24       30.59       58.31     23.18 o 
 -18   4  24        2.09        7.02     29.25 o 
 -16   4  24       19.65      -13.47     28.39 o 
 -14   4  24        6.78       15.13     25.01 o 
 -12   4  24      162.62      108.39     28.19 o 
 -10   4  24       31.19       17.88     25.93 o 
 -27   1  25       28.20       18.65     12.81 o 
 -25   1  25       18.62       34.74     16.29 o 
 -23   1  25       99.33       81.91     19.21 o 
 -21   1  25      266.20      336.29     28.12 o 
 -19   1  25        4.52       19.67     17.20 o 
 -17   1  25      143.49      133.92     21.78 o 
 -15   1  25      103.77      135.52     33.02 o 
 -13   1  25        8.78       -7.40     17.23 o 
 -11   1  25       41.23       40.10     20.03 o 
  -9   1  25       13.73       19.45     20.01 o 
  -7   1  25       49.21       50.33     21.75 o 
 -26   2  25       15.79       12.00     15.64 o 
 -24   2  25       21.82       15.80     16.88 o 
 -22   2  25      175.33      203.82     23.24 o 
 -20   2  25       99.04      110.62     21.34 o 
 -18   2  25        0.05       16.13     18.33 o 
 -16   2  25      106.08      113.66     21.91 o 
 -14   2  25       24.73       27.69     19.70 o 
 -12   2  25       13.44       22.29     19.48 o 
 -10   2  25        7.77       29.17     22.63 o 
  -8   2  25       19.62       15.89     23.95 o 
 -23   3  25      126.89      153.87     24.03 o 
 -21   3  25       63.42       70.85     21.69 o 
 -19   3  25        7.90       10.56     19.96 o 
 -17   3  25        4.91        2.96     20.20 o 
 -15   3  25        1.13       -3.70     20.75 o 
 -13   3  25        7.37        4.09     20.55 o 
 -11   3  25        9.51       31.26     22.92 o 
 -24   0  26      469.35      580.95     53.44 o 
 -22   0  26       86.48       60.14     29.34 o 
 -20   0  26      795.41      789.00     59.48 o 
 -18   0  26        0.23       -1.27     27.40 o 
 -16   0  26        0.10       -7.02     26.40 o 
 -14   0  26       60.02       36.38     26.78 o 
 -12   0  26      267.41      263.25     41.00 o 
 -10   0  26      440.99      567.11     49.94 o 
 -23   1  26      222.84      257.54     26.16 o 
 -21   1  26      411.97      433.24     32.67 o 
 -19   1  26      199.38      190.86     24.42 o 
 -17   1  26       18.21      -10.87     17.40 o 
 -15   1  26      145.36      182.50     25.46 o 
 -13   1  26       51.88       19.40     24.42 o 
 -11   1  26      237.55      254.13     38.77 o 
 -22   2  26      293.74      272.10     28.25 o 
 -20   2  26      218.22      299.28     31.33 o 
 -18   2  26        1.27      -24.67     24.67 o 
 -16   2  26       14.71       27.36     19.51 o 
 -14   2  26       13.39       40.13     24.31 o 
 -12   2  26       89.37       57.08     21.90 o 
                                                 
